# Supplementary material for: Combined SMRT and Illumina RNA Sequencing Reveals the Alternative Splicing-Mediated Regulation of Anthocyanin Accumulation in Potato (Solanum tuberosum L.)
Source: Plants (Basel). 2026 Feb 6;15(3):514. doi: 10.3390/plants15030514 (PMC12899072; doi:10.3390/plants15030514)
Supplement: Supplementary file 1 [file plants-15-00514-s001.zip]

Archive with 11 entries (11 files):
- Fig.S1-S8.pdf
- Table S1.xlsx
- Table S10.xlsx
- Table S2.xlsx
- Table S3.xlsx
- Table S4.xlsx
- Table S5.xlsx
- Table S6.xlsx
- Table S7.xlsx
- Table S8.xlsx
- Table S9.xlsx
