# Supplementary material for: Combined SMRT and Illumina RNA Sequencing Reveals the Alternative Splicing-Mediated Regulation of Anthocyanin Accumulation in Potato (Solanum tuberosum L.)
Source: Plants (Basel). 2026 Feb 6;15(3):514. doi: 10.3390/plants15030514 (PMC12899072; doi:10.3390/plants15030514)
Supplement: Supplementary file 1 [file plants-15-00514-s001.zip › Table S1.xlsx]

## Sheet: Sheet1
Table S1 Sequencing Data Statistics
Sample Name	Sample ID	cDNA size	SMRT Cells	Data Size(G)
F01	F01	1-6K	3	17.07
F02	F02	1-6K	2	23.36
