# Supplementary material for: Combined SMRT and Illumina RNA Sequencing Reveals the Alternative Splicing-Mediated Regulation of Anthocyanin Accumulation in Potato (Solanum tuberosum L.)
Source: Plants (Basel). 2026 Feb 6;15(3):514. doi: 10.3390/plants15030514 (PMC12899072; doi:10.3390/plants15030514)
Supplement: Supplementary file 1 [file plants-15-00514-s001.zip › Table S10.xlsx]

## Sheet: Sheet1
Table S10 qRT-PCR primers for three transcripts
No.	Gene	Sequences (5'-3')
1	Soltu.DM.04G010530.1-F	GTTTCGTTTTTCTCACTGCTGTTCCC
	Soltu.DM.04G010530.1-R	GTTTTGGTTCCCCTTGCCCTTG
2	Soltu.DM.04G010530.2-F	GCAAAAAATTGACATTAGTTTACCACAAGAAGAGC
	Soltu.DM.04G010530.2-R	GTTTTGGTTCCCCTTGCCCTTG
3	Soltu.DM.04G010530.3-F	CCACAAGAAGAGCAGCCGG
	Soltu.DM.04G010530.3-R	GTTTTGGTTCCCCTTGCCCTTG
4	StEF-1α-F	ATTGGAAACGGATATGCTCCA
	StEF-1α-R	TCCTTACCTGAACGCCTGTCA
