# Supplementary material for: Combined SMRT and Illumina RNA Sequencing Reveals the Alternative Splicing-Mediated Regulation of Anthocyanin Accumulation in Potato (Solanum tuberosum L.)
Source: Plants (Basel). 2026 Feb 6;15(3):514. doi: 10.3390/plants15030514 (PMC12899072; doi:10.3390/plants15030514)
Supplement: Supplementary file 1 [file plants-15-00514-s001.zip › Table S2.xlsx]

## Sheet: Sheet1
Table S2 CCS Data Statistics
Samples	cDNA size	CCS Number	Read Bases of CCS	Mean Read Length of CCS	Mean Number of Passes
F01	1-6K	365197	840127627	2300	16
F02	1-6K	566802	1139005343	2009	17
