# Supplementary material for: Combined SMRT and Illumina RNA Sequencing Reveals the Alternative Splicing-Mediated Regulation of Anthocyanin Accumulation in Potato (Solanum tuberosum L.)
Source: Plants (Basel). 2026 Feb 6;15(3):514. doi: 10.3390/plants15030514 (PMC12899072; doi:10.3390/plants15030514)
Supplement: Supplementary file 1 [file plants-15-00514-s001.zip › Table S3.xlsx]

## Sheet: Sheet1
Table S3 Transcript count table for annotations
Annotated Databases	New Isoform_Number
COG	17840
GO	33582
KEGG	19959
KOG	27266
Pfam	33788
Swissprot	30703
eggNOG	39755
nr	42065
All	42126
