# Supplementary material for: Combined SMRT and Illumina RNA Sequencing Reveals the Alternative Splicing-Mediated Regulation of Anthocyanin Accumulation in Potato (Solanum tuberosum L.)
Source: Plants (Basel). 2026 Feb 6;15(3):514. doi: 10.3390/plants15030514 (PMC12899072; doi:10.3390/plants15030514)
Supplement: Supplementary file 1 [file plants-15-00514-s001.zip › Table S4.xlsx]

## Sheet: Sheet1
Table S4 Statistical Table of Coded Amino Acid Sequence Length Distribution for Predicted ORFs
Length_span	Numbers	Percent
0~100	4691	13.03
100~200	8586	23.85
200~300	7029	19.52
300~400	5233	14.54
400~500	3718	10.33
500~600	2367	6.57
600~700	1653	4.59
700~800	1055	2.93
800~900	718	1.99
900~1000	420	1.17
1000~1100	220	0.61
1100~1200	145	0.4
1200~1300	79	0.22
1300~1400	33	0.09
1400~1500	26	0.07
1500~1600	7	0.02
1600~1700	8	0.02
1700~1800	8	0.02
1800~1900	2	0.01
1900~2000	3	0.01
2000~2100	0	0
2100~2200	0	0
2200~2300	1	0
2300~2400	0	0
2400~2500	0	0
