# Supplementary material for: Combined SMRT and Illumina RNA Sequencing Reveals the Alternative Splicing-Mediated Regulation of Anthocyanin Accumulation in Potato (Solanum tuberosum L.)
Source: Plants (Basel). 2026 Feb 6;15(3):514. doi: 10.3390/plants15030514 (PMC12899072; doi:10.3390/plants15030514)
Supplement: Supplementary file 1 [file plants-15-00514-s001.zip › Table S5.xlsx]

## Sheet: Sheet1
Table S5 SSR Analysis Results Statistics
Searching item	Numbers
Total number of sequences examined	67025
Total size of examined sequences (bp)	148382563
Total number of identified SSRs	22777
Number of SSR containing sequences	17540
Number of sequences containing more than 1 SSR	3920
Number of SSRs present in compound formation	1560
Mono nucleotide	13270
Di nucleotide	3804
Tri nucleotide	5316
Tetra nucleotide	201
Penta nucleotide	52
Hexa nucleotide	134
