# Supplementary material for: Combined SMRT and Illumina RNA Sequencing Reveals the Alternative Splicing-Mediated Regulation of Anthocyanin Accumulation in Potato (Solanum tuberosum L.)
Source: Plants (Basel). 2026 Feb 6;15(3):514. doi: 10.3390/plants15030514 (PMC12899072; doi:10.3390/plants15030514)
Supplement: Supplementary file 1 [file plants-15-00514-s001.zip › Table S6.xlsx]

## Sheet: Sheet1
Table S6 Sample Sequencing Data Evaluation Statistics
SampleID	ReadSum	BaseSum	GC(%)	Q20(%)	Q30(%)
XS1-1	32505426	9729056704	43.15	96.95	91.64
XS1-2	34856979	10435050638	43.31	96.93	91.59
XS1-3	34259532	10245164262	43.4	97.07	91.95
XS2-1	35125729	10518059380	42.91	96.9	91.59
XS2-2	33823962	10118301024	42.81	96.97	91.71
XS2-3	36439222	10907519704	42.85	97.16	92.05
XS3-1	34492124	10286100222	43.22	97.05	91.82
XS3-2	38964159	11641008634	43.3	97.14	92.01
XS3-3	36239105	10834008712	43.1	96.94	91.63
HS1-1	22111635	6617646446	42.7	96.58	90.86
HS1-2	23580204	7055888426	42.6	96.8	91.33
HS1-3	21926129	6566405584	42.81	97.34	92.48
HS2-1	38836154	11623370168	44.28	96.69	91.17
HS2-2	48393560	14486427560	44.4	96.91	91.6
HS2-3	48038742	14375135638	44.25	97.05	91.86
HS3-1	83307691	24943069640	46.23	96.61	91.1
HS3-2	65341470	19556518784	46.14	97.04	91.94
HS3-3	74025861	22160760820	46.23	95.64	89.2
LS1-1	20896241	6254551298	42.2	96.55	90.8
LS1-2	22306411	6672251244	42.21	96.87	91.38
LS1-3	24366254	7296804618	42.29	97.02	91.78
LS2-1	28817253	8610860282	41.98	96.87	91.41
LS2-2	22034003	6563891572	41.85	96.51	90.76
LS2-3	24119269	7203978344	41.94	97.03	91.73
LS3-1	36998732	10989241920	43.82	97.01	91.81
LS3-2	48650548	14515036554	43.68	97.5	92.95
LS3-3	45095926	13451558708	43.8	97.4	92.73
