# Supplementary material for: Combined SMRT and Illumina RNA Sequencing Reveals the Alternative Splicing-Mediated Regulation of Anthocyanin Accumulation in Potato (Solanum tuberosum L.)
Source: Plants (Basel). 2026 Feb 6;15(3):514. doi: 10.3390/plants15030514 (PMC12899072; doi:10.3390/plants15030514)
Supplement: Supplementary file 1 [file plants-15-00514-s001.zip › Table S7.xlsx]

## Sheet: Sheet1
Table S7 Expression levels of structural genes associated with anthocyanins
Index	FPKM																											COG_class	COG_class_annotation	GO_annotation	KEGG_annotation	KEGG_pathway	KOG_class	KOG_class_annotation	Pfam_annotation	Swissprot_annotation	eggNOG_class	eggNOG_class_annotation	nr_annotation
	XS1-1	XS1-2	XS1-3	XS2-1	XS2-2	XS2-3	XS3-1	XS3-2	XS3-3	LS1-1	LS1-2	LS1-3	LS2-1	LS2-2	LS2-3	LS3-1	LS3-2	LS3-3	HS1-1	HS1-2	HS1-3	HS2-1	HS2-2	HS2-3	HS3-1	HS3-2	HS3-3
Soltu.DM.02G020850	0.091058	0.028157	0.060769	0.045629	0.412445	0.026015	0	0.075703	0.028319	443.051	438.537	450.449	497.353	503.226	511.409	467.738	477.441	466.059	863.648	875.017	814.949	310.254	332.654	328.473	482.544	481.082	476.683	[O]	Posttranslational modification, protein turnover, chaperones	Cellular Component: plant-type vacuole (GO:0000325);; Molecular Function: molecular_function (GO:0003674);; Molecular Function: catalytic activity (GO:0003824);; Molecular Function: glutathione transferase activity (GO:0004364);; Molecular Function: binding (GO:0005488);; Molecular Function: protein binding (GO:0005515);; Cellular Component: cellular_component (GO:0005575);; Cellular Component: i…	--	--	[O]	Posttranslational modification, protein turnover, chaperones	Glutathione S-transferase, N-terminal domain	Glutathione S-transferase F11 OS=Arabidopsis thaliana OX=3702 GN=GSTF11 PE=2 SV=1	--	--	PREDICTED: glutathione S-transferase F11 [Solanum tuberosum]
Soltu.DM.02G023850	0.12474	0.023914	0.07348	0.08428	0.287034	0.031547	0.183723	0.106165	0.046428	369.527	437.022	382.181	688.916	702.531	698.799	496.293	569.382	555.11	674.905	1002.54	677.757	275.866	283.386	420.947	587.772	841.023	578.823	[Q]	Secondary metabolites biosynthesis, transport and catabolism	Molecular Function: oxidoreductase activity (GO:0016491);; Molecular Function: metal ion binding (GO:0046872);;	--	--	[QR]	--	non-haem dioxygenase in morphine synthesis N-terminal	Naringenin,2-oxoglutarate 3-dioxygenase (Fragment) OS=Petunia hybrida OX=4102 GN=AN3 PE=1 SV=1	--	--	flavanone 3-dioxygenase [Solanum pennellii]
Soltu.DM.02G024900	0.125177	0.172612	0.227647	0.105703	0.38433	0.122919	0.156765	0.108966	0.022182	299.249	308.033	322.768	374.256	374.637	373.814	306.319	307.759	313.097	418.019	410.467	427.219	242.746	244.705	236.276	376.146	374.523	389.315	[M]	Cell wall/membrane/envelope biogenesis	Molecular Function: catalytic activity (GO:0003824);;	--	--	[V]	Defense mechanisms	NAD dependent epimerase/dehydratase family	Dihydroflavonol 4-reductase OS=Solanum lycopersicum OX=4081 PE=2 SV=1	--	--	dihydroflavonol-4-reductase [Solanum tuberosum]
Soltu.DM.02G026370	4.72857	6.65093	5.37676	7.55967	7.0033	6.30542	7.98158	7.68237	3.2832	2.00426	1.41994	2.74384	3.07673	2.94652	3.1974	2.3298	2.89579	3.02847	0	0	0.047594	0	0	0	0.058135	0	0	[V]	Defense mechanisms	Molecular Function: antiporter activity (GO:0015297);; Cellular Component: integral component of membrane (GO:0016021);; Molecular Function: xenobiotic transporter activity (GO:0042910);;	--	--	[R]	General function prediction only	MatE	Protein DETOXIFICATION 8 OS=Arabidopsis thaliana OX=3702 GN=DTX8 PE=3 SV=1	--	--	protein DETOXIFICATION 1-like [Solanum lycopersicum]
Soltu.DM.02G026380	27.5164	27.5936	27.4375	28.131	27.5826	23.9912	20.6052	21.6729	16.4246	10.6126	9.76551	11.1068	9.78455	12.3359	13.0683	4.46548	5.72999	6.63848	1.03085	0.239795	0.763464	0.859672	1.06523	0.970591	1.01545	1.30901	1.04827	[V]	Defense mechanisms	Molecular Function: antiporter activity (GO:0015297);; Cellular Component: membrane (GO:0016020);; Cellular Component: integral component of membrane (GO:0016021);; Molecular Function: transmembrane transporter activity (GO:0022857);; Molecular Function: xenobiotic transporter activity (GO:0042910);;	--	--	[R]	General function prediction only	MatE	Protein DETOXIFICATION 2 OS=Arabidopsis thaliana OX=3702 GN=DTX2 PE=2 SV=1	--	--	PREDICTED: protein DETOXIFICATION 2-like isoform X1 [Solanum tuberosum]
Soltu.DM.02G029450	4.58692	5.22643	4.78376	3.76569	4.42567	4.45847	5.87385	5.43501	6.46501	0.793603	1.04332	1.3229	1.33194	1.74513	1.42699	2.43437	2.20708	1.63203	1.0042	1.63732	1.10647	0.33617	0.366365	0.572846	1.12727	1.17731	1.18636	[QV]	--	Molecular Function: iron ion binding (GO:0005506);; Molecular Function: oxidoreductase activity, acting on paired donors, with incorporation or reduction of molecular oxygen (GO:0016705);; Molecular Function: heme binding (GO:0020037);;	--	--	[Q]	Secondary metabolites biosynthesis, transport and catabolism	Cytochrome P450	Geraniol 8-hydroxylase OS=Catharanthus roseus OX=4058 GN=CYP76B6 PE=1 SV=1	--	--	PREDICTED: geraniol 8-hydroxylase-like [Solanum tuberosum]
Soltu.DM.03G004900	8.58704	8.66858	9.01924	3.97744	5.74849	5.3671	4.78115	4.03574	2.27349	13.7204	14.9838	16.4941	15.9362	8.28253	31.7509	12.8446	12.4095	11.5399	9.85907	9.01051	10.7788	8.83133	8.91681	9.7311	11.3227	6.65325	12.5577	[E]	Amino acid transport and metabolism	Cellular Component: cytoplasm (GO:0005737);; Biological Process: L-phenylalanine catabolic process (GO:0006559);; Biological Process: cinnamic acid biosynthetic process (GO:0009800);; Molecular Function: phenylalanine ammonia-lyase activity (GO:0045548);;	--	--	[Q]	Secondary metabolites biosynthesis, transport and catabolism	Aromatic amino acid lyase	Phenylalanine ammonia-lyase OS=Solanum lycopersicum OX=4081 GN=PAL5 PE=3 SV=1	--	--	PREDICTED: phenylalanine ammonia-lyase [Solanum tuberosum]
Soltu.DM.03G004920	2.6384	2.92223	2.698	1.68853	1.97165	1.27139	1.0646	0.815854	0.787812	7.86918	6.70376	5.65961	19.8239	18.9645	16.2317	4.17948	5.01752	4.8895	7.1052	4.57116	5.27219	5.12474	5.2913	3.72212	7.87555	5.36607	4.96566	[E]	Amino acid transport and metabolism	Cellular Component: cytoplasm (GO:0005737);; Biological Process: L-phenylalanine catabolic process (GO:0006559);; Biological Process: cinnamic acid biosynthetic process (GO:0009800);; Molecular Function: phenylalanine ammonia-lyase activity (GO:0045548);;	--	--	[Q]	Secondary metabolites biosynthesis, transport and catabolism	Aromatic amino acid lyase	Phenylalanine ammonia-lyase OS=Solanum lycopersicum OX=4081 GN=PAL5 PE=3 SV=1	--	--	PREDICTED: phenylalanine ammonia-lyase-like [Solanum tuberosum]
Soltu.DM.03G011440	9.67212	12.9441	10.4078	2.96239	4.23766	5.16816	5.45462	4.68285	2.86411	81.6488	81.2366	77.4219	106.592	113.221	115.899	62.1381	59.7341	63.6774	45.7169	54.1225	57.9571	93.6431	92.4439	90.6963	84.2087	61.7546	79.9751	[E]	Amino acid transport and metabolism	Cellular Component: cytoplasm (GO:0005737);; Biological Process: L-phenylalanine catabolic process (GO:0006559);; Biological Process: cinnamic acid biosynthetic process (GO:0009800);; Molecular Function: phenylalanine ammonia-lyase activity (GO:0045548);;	--	--	[Q]	Secondary metabolites biosynthesis, transport and catabolism	Aromatic amino acid lyase	Phenylalanine ammonia-lyase 1 OS=Solanum tuberosum OX=4113 GN=PAL-1 PE=3 SV=1	--	--	RecName: Full=Phenylalanine ammonia-lyase 1 [Solanum tuberosum]
Soltu.DM.03G011460	8.33559	8.24718	8.08431	3.10934	3.85844	0.16165	4.14963	4.42237	3.704	27.444	26.1581	26.412	59.4072	58.4808	59.1839	16.7418	15.3316	17.5557	14.5868	12.6163	15.6683	19.2173	18.2444	20.5432	19.6309	18.459	19.784	[E]	Amino acid transport and metabolism	Cellular Component: cytoplasm (GO:0005737);; Biological Process: L-phenylalanine catabolic process (GO:0006559);; Biological Process: cinnamic acid biosynthetic process (GO:0009800);; Molecular Function: phenylalanine ammonia-lyase activity (GO:0045548);;	--	--	[Q]	Secondary metabolites biosynthesis, transport and catabolism	Aromatic amino acid lyase	Phenylalanine ammonia-lyase 1 OS=Solanum tuberosum OX=4113 GN=PAL-1 PE=3 SV=1	--	--	RecName: Full=Phenylalanine ammonia-lyase 1 [Solanum tuberosum]
Soltu.DM.03G011480	7.55624	8.02706	6.66353	2.31985	3.30242	2.78728	4.25648	3.73556	3.50656	14.7437	10.8501	16.5166	29.7694	15.2159	19.084	14.8243	10.3211	12.8323	9.62997	8.84836	8.50425	12.3788	21.922	12.5015	9.64693	11.9626	12.538	[E]	Amino acid transport and metabolism	Cellular Component: cytoplasm (GO:0005737);; Biological Process: L-phenylalanine catabolic process (GO:0006559);; Biological Process: cinnamic acid biosynthetic process (GO:0009800);; Molecular Function: phenylalanine ammonia-lyase activity (GO:0045548);;	--	--	[Q]	Secondary metabolites biosynthesis, transport and catabolism	Aromatic amino acid lyase	Phenylalanine ammonia-lyase 1 OS=Solanum tuberosum OX=4113 GN=PAL-1 PE=3 SV=1	--	--	RecName: Full=Phenylalanine ammonia-lyase 1 [Solanum tuberosum]
Soltu.DM.03G011490	12.0111	1.4195	9.5627	4.29314	1.12714	0.863215	3.75798	1.58492	1.55695	15.1073	9.44366	10.3605	15.0029	15.668	14.7929	5.45636	7.46178	8.9799	15.4448	5.8636	5.46136	14.9531	13.6654	15.6294	21.4824	14.7696	15.9423	[E]	Amino acid transport and metabolism	Cellular Component: cytoplasm (GO:0005737);; Biological Process: L-phenylalanine catabolic process (GO:0006559);; Biological Process: cinnamic acid biosynthetic process (GO:0009800);; Molecular Function: phenylalanine ammonia-lyase activity (GO:0045548);;	--	--	[Q]	Secondary metabolites biosynthesis, transport and catabolism	Aromatic amino acid lyase	Phenylalanine ammonia-lyase 1 OS=Solanum tuberosum OX=4113 GN=PAL-1 PE=3 SV=1	--	--	RecName: Full=Phenylalanine ammonia-lyase 1 [Solanum tuberosum]
Soltu.DM.03G016810	2.24029	2.34971	2.88705	4.1094	4.78855	3.48443	0.673938	0.444454	0.13508	8.89127	7.91913	8.11299	8.00707	6.92892	7.60266	1.48327	1.51999	1.16517	1.72598	2.04137	1.52306	7.50958	6.19275	6.25966	2.33035	2.48587	2.68686	[V]	Defense mechanisms	Molecular Function: antiporter activity (GO:0015297);; Cellular Component: integral component of membrane (GO:0016021);; Molecular Function: xenobiotic transporter activity (GO:0042910);;	--	--	[R]	General function prediction only	MatE	Protein DETOXIFICATION 49 OS=Arabidopsis thaliana OX=3702 GN=DTX49 PE=2 SV=1	--	--	PREDICTED: protein DETOXIFICATION 49 [Solanum tuberosum]
Soltu.DM.03G016930	0.148631	0.223326	0.145967	0.20822	0.220162	0.184611	0.207636	0.16539	0.088461	2.70763	3.17533	3.1853	8.67709	8.13974	9.22995	7.70222	7.24141	8.12985	1.03011	1.22144	0.981818	0.991425	1.34014	1.23403	1.22752	1.21191	0.641826	[QV]	--	Molecular Function: monooxygenase activity (GO:0004497);; Molecular Function: iron ion binding (GO:0005506);; Molecular Function: oxidoreductase activity, acting on paired donors, with incorporation or reduction of molecular oxygen (GO:0016705);; Molecular Function: heme binding (GO:0020037);;	--	--	[Q]	Secondary metabolites biosynthesis, transport and catabolism	Cytochrome P450	Probable (S)-N-methylcoclaurine 3'-hydroxylase isozyme 2 OS=Coptis japonica OX=3442 GN=CYP80B2 PE=2 SV=1	--	--	PREDICTED: probable (S)-N-methylcoclaurine 3'-hydroxylase isozyme 2 [Solanum tuberosum]
Soltu.DM.03G016980	1.98342	0.861136	1.86108	1.19038	1.25136	2.20361	3.05963	4.55034	3.645	1.53094	1.85075	1.58272	2.17797	1.59852	1.6137	5.1007	5.65951	5.63218	2.04817	2.53375	2.32607	3.19968	4.11644	3.83987	3.93576	3.14486	3.34889	[QV]	--	Molecular Function: monooxygenase activity (GO:0004497);; Molecular Function: iron ion binding (GO:0005506);; Molecular Function: oxidoreductase activity, acting on paired donors, with incorporation or reduction of molecular oxygen (GO:0016705);; Molecular Function: heme binding (GO:0020037);;	--	--	[Q]	Secondary metabolites biosynthesis, transport and catabolism	Cytochrome P450	Probable (S)-N-methylcoclaurine 3'-hydroxylase isozyme 2 OS=Coptis japonica OX=3442 GN=CYP80B2 PE=2 SV=1	--	--	PREDICTED: probable (S)-N-methylcoclaurine 3'-hydroxylase isozyme 2 [Solanum tuberosum]
Soltu.DM.03G018250	0.263502	0.301773	0.190997	0.244597	0.270936	0.196141	0.136487	0.452718	0.213186	299.443	328.304	341.871	398.7	397.392	369.948	250.994	256.147	245.229	571.992	576.847	576.759	177.622	168.018	168.165	325.316	303.568	320.623	[V]	Defense mechanisms	Molecular Function: antiporter activity (GO:0015297);; Cellular Component: integral component of membrane (GO:0016021);; Molecular Function: xenobiotic transporter activity (GO:0042910);;	--	--	[R]	General function prediction only	MatE	Protein DETOXIFICATION 35 OS=Arabidopsis thaliana OX=3702 GN=DTX35 PE=1 SV=1	--	--	PREDICTED: protein DETOXIFICATION 35-like [Solanum tuberosum]
Soltu.DM.03G020790	0.799639	0.684078	0.374086	0.16932	0.307133	0.424386	0.498765	0.827673	0.556391	22.3952	36.0041	12.0614	31.7111	48.1785	42.5724	39.4119	34.0617	30.6838	56.3203	48.5347	53.8149	17.3923	20.5427	18.5931	49.6013	45.1558	42.1425	[IQ]	--	Molecular Function: catalytic activity (GO:0003824);; Cellular Component: integral component of membrane (GO:0016021);;	--	--	[I]	Lipid transport and metabolism	AMP-binding enzyme	4-coumarate--CoA ligase 2 OS=Glycine max OX=3847 PE=2 SV=2	--	--	PREDICTED: 4-coumarate--CoA ligase 2-like [Solanum tuberosum]
Soltu.DM.03G021440	13.8681	12.0375	11.0551	3.42696	2.80591	2.45448	1.7603	3.72583	3.48176	11.6805	9.05534	10.4824	14.8898	14.9253	8.75131	18.8726	30.9962	30.7876	14.3241	16.2035	13.7448	4.22952	6.7569	3.71345	3.74676	3.25732	2.83921	[H]	Coenzyme transport and metabolism	Cellular Component: nucleus (GO:0005634);; Cellular Component: cytoplasm (GO:0005737);; Cellular Component: plasma membrane (GO:0005886);; Cellular Component: plasmodesma (GO:0009506);; Biological Process: lignin biosynthetic process (GO:0009809);; Molecular Function: acetylserotonin O-methyltransferase activity (GO:0017096);; Biological Process: melatonin biosynthetic process (GO:0030187);; Mole…	--	--	[R]	General function prediction only	O-methyltransferase domain	Caffeic acid 3-O-methyltransferase OS=Capsicum annuum OX=4072 GN=COMT PE=2 SV=2	--	--	PREDICTED: caffeic acid 3-O-methyltransferase [Solanum tuberosum]
Soltu.DM.03G025890	4.62788	4.66049	5.01777	10.4653	10.3489	9.38457	16.0739	16.4279	18.8665	4.6201	4.32349	4.16524	8.36315	7.85776	7.94219	5.34882	6.57599	5.58124	3.63057	2.55059	3.45618	2.53753	2.09784	2.75217	3.12338	3.2542	3.6503	[V]	Defense mechanisms	Molecular Function: antiporter activity (GO:0015297);; Cellular Component: integral component of membrane (GO:0016021);; Molecular Function: xenobiotic transporter activity (GO:0042910);;	--	--	[R]	General function prediction only	MatE	Protein DETOXIFICATION 16 OS=Arabidopsis thaliana OX=3702 GN=DTX16 PE=2 SV=1	--	--	PREDICTED: protein DETOXIFICATION 16-like [Solanum tuberosum]
Soltu.DM.03G032090	11.9863	10.6981	9.9049	5.50706	5.63168	5.31618	1.55234	1.98937	2.22523	18.9243	22.0388	20.1287	27.8284	30.1079	26.5045	12.3046	12.5722	12.0998	18.9087	18.3836	17.0587	12.5768	12.2398	11.8276	9.16652	6.43821	7.74325	[IQ]	--	Molecular Function: catalytic activity (GO:0003824);;	--	--	[I]	Lipid transport and metabolism	AMP-binding enzyme	4-coumarate--CoA ligase 2 OS=Solanum tuberosum OX=4113 GN=4CL2 PE=3 SV=1	--	--	4-coumarate:coenzyme A ligase [Solanum tuberosum]
Soltu.DM.04G010630	1.77577	1.66017	1.34838	1.32247	1.05089	0.904595	2.13981	2.53883	2.3118	3.4916	4.31541	3.69719	4.27468	5.26918	4.74397	10.9025	10.6481	10.9977	11.1562	11.6081	11.3697	4.53348	4.37713	4.78885	8.53376	8.44196	8.83689	[M]	Cell wall/membrane/envelope biogenesis	Molecular Function: catalytic activity (GO:0003824);;	--	--	[V]	Defense mechanisms	NAD dependent epimerase/dehydratase family	Anthocyanidin reductase OS=Arabidopsis thaliana OX=3702 GN=BAN PE=1 SV=2	--	--	PREDICTED: anthocyanidin reductase-like [Solanum tuberosum]
Soltu.DM.04G033090	4.13421	3.91669	3.53929	1.84414	1.57389	2.22546	3.72608	3.69046	2.74383	1.82423	2.2565	2.35971	1.74285	1.80416	2.06608	2.86558	3.18457	3.38793	11.461	11.8282	10.6329	3.77583	2.97898	4.21541	1.26141	1.07261	1.22674	[QV]	--	Molecular Function: monooxygenase activity (GO:0004497);; Molecular Function: iron ion binding (GO:0005506);; Molecular Function: oxidoreductase activity, acting on paired donors, with incorporation or reduction of molecular oxygen (GO:0016705);; Molecular Function: heme binding (GO:0020037);;	--	--	[Q]	Secondary metabolites biosynthesis, transport and catabolism	Cytochrome P450	Cytochrome P450 81C13 OS=Catharanthus roseus OX=4058 GN=CYP81C13 PE=2 SV=1	--	--	PREDICTED: cytochrome P450 81D11-like [Solanum tuberosum]
Soltu.DM.05G004600	8.92216	8.45707	9.49494	6.11698	7.22672	6.71732	11.6788	12.4981	9.75634	6.59375	5.68999	5.46169	6.12372	6.07737	6.92151	9.91893	8.82244	8.69272	4.63308	5.60062	4.16525	3.13895	3.10855	3.07528	5.18008	5.28045	5.44817	[V]	Defense mechanisms	Molecular Function: ATP binding (GO:0005524);; Cellular Component: integral component of membrane (GO:0016021);; Molecular Function: ATPase activity (GO:0016887);;	--	--	[Q]	Secondary metabolites biosynthesis, transport and catabolism	ABC-2 type transporter	ABC transporter G family member 7 OS=Arabidopsis thaliana OX=3702 GN=ABCG7 PE=2 SV=1	--	--	PREDICTED: ABC transporter G family member 7 isoform X1 [Solanum tuberosum]
Soltu.DM.05G009790	27.5944	26.358	27.168	25.727	25.6957	26.1138	26.7196	25.2822	23.2006	8.07513	9.40691	9.09145	9.95921	11.3387	10.3267	8.02684	6.79984	8.4339	28.1454	27.0689	27.1349	20.6618	21.8003	21.3454	26.7419	28.0087	27.5062	[V]	Defense mechanisms	Molecular Function: antiporter activity (GO:0015297);; Cellular Component: integral component of membrane (GO:0016021);; Molecular Function: xenobiotic transporter activity (GO:0042910);;	--	--	[R]	General function prediction only	MatE	Protein DETOXIFICATION 32 OS=Arabidopsis thaliana OX=3702 GN=DTX32 PE=3 SV=1	--	--	PREDICTED: protein DETOXIFICATION 29-like isoform X2 [Solanum tuberosum]
Soltu.DM.05G019180	2.52963	2.27463	1.8264	2.98516	2.95725	2.50679	0.070249	0.056433	0.09946	23.8909	26.2828	26.932	57.8388	59.8628	59.8495	8.80666	8.60221	8.48427	13.0294	12.4858	12.6282	40.006	41.1798	42.1645	7.52476	7.78187	7.51239	[QV]	--	Molecular Function: monooxygenase activity (GO:0004497);; Molecular Function: iron ion binding (GO:0005506);; Cellular Component: integral component of membrane (GO:0016021);; Molecular Function: oxidoreductase activity, acting on paired donors, with incorporation or reduction of molecular oxygen (GO:0016705);; Molecular Function: heme binding (GO:0020037);;	--	--	[Q]	Secondary metabolites biosynthesis, transport and catabolism	Cytochrome P450	Cytochrome P450 CYP73A100 OS=Panax ginseng OX=4054 PE=2 SV=1	--	--	PREDICTED: cytochrome P450 CYP73A100-like [Solanum tuberosum]
Soltu.DM.05G022280	0	0.163002	0	0.046568	0.093044	0	0.087552	0	0.024712	350.24	360.339	366.595	550.191	585.112	547.899	310.946	315.676	304.316	974.958	1032.09	985.417	145.211	149.538	141.034	401.78	367.062	406.771	--	--	Molecular Function: intramolecular lyase activity (GO:0016872);;	--	--	--	--	Chalcone-flavanone isomerase	Probable chalcone--flavonone isomerase 3 OS=Arabidopsis thaliana OX=3702 GN=CHI3 PE=1 SV=1	--	--	PREDICTED: probable chalcone--flavonone isomerase 3 [Solanum tuberosum]
Soltu.DM.05G023610	0.1068	0.163356	0.109311	0.232612	0.090581	0	0.235017	0.082312	0.064708	508.804	516.903	526.056	851.894	855.491	840.935	521.056	546.751	528.109	1199.62	1047.92	1239.39	231.388	288.298	289.117	835.853	845.479	836.697	[Q]	Secondary metabolites biosynthesis, transport and catabolism	Biological Process: biosynthetic process (GO:0009058);; Molecular Function: transferase activity, transferring acyl groups other than amino-acyl groups (GO:0016747);;	--	--	--	--	Chalcone and stilbene synthases, N-terminal domain	Chalcone synthase 2 OS=Solanum tuberosum OX=4113 GN=CHS2 PE=2 SV=1	--	--	chalcone synthase 2 [Solanum lycopersicum]
Soltu.DM.05G027180	14.1984	13.9458	13.4246	6.79099	6.04332	6.76549	12.7803	13.2716	9.52424	2.94685	2.81496	3.36918	1.45814	1.50013	1.66442	3.01993	3.58063	4.06126	5.50683	4.69869	5.16272	1.40574	1.33019	1.38556	8.22437	6.65675	7.0744	[V]	Defense mechanisms	Molecular Function: ATP binding (GO:0005524);; Cellular Component: integral component of membrane (GO:0016021);; Molecular Function: ATPase activity (GO:0016887);;	--	--	[Q]	Secondary metabolites biosynthesis, transport and catabolism	ABC-2 type transporter	ABC transporter G family member 5 OS=Arabidopsis thaliana OX=3702 GN=ABCG5 PE=2 SV=1	--	--	PREDICTED: ABC transporter G family member 5 [Solanum tuberosum]
Soltu.DM.06G000550	472.345	440.96	451.116	254.656	343.518	340.84	217.005	217.879	244.508	905.358	898.941	906.888	1067.09	1065.27	1066.83	1038.99	1109.86	1059.92	1463.06	1462.57	1121.21	693.388	693.366	702.67	704.93	715.085	703.468	[O]	Posttranslational modification, protein turnover, chaperones	Biological Process: response to acid chemical (GO:0001101);; Biological Process: response to oomycetes (GO:0002239);; Biological Process: immune system process (GO:0002376);; Molecular Function: molecular_function (GO:0003674);; Molecular Function: catalytic activity (GO:0003824);; Molecular Function: glutathione transferase activity (GO:0004364);; Molecular Function: binding (GO:0005488);; Molec…	--	--	[O]	Posttranslational modification, protein turnover, chaperones	Glutathione S-transferase, N-terminal domain	Glutathione S-transferase OS=Hyoscyamus muticus OX=35626 PE=1 SV=1	--	--	PREDICTED: glutathione S-transferase [Solanum tuberosum]
Soltu.DM.06G018940	0.693399	0.867563	0.74932	1.85142	2.37369	1.7501	16.9407	17.9758	15.2982	1.07368	0.51527	0.924537	1.28087	1.19388	1.726	1.51227	1.86447	1.68292	0.716186	0.841653	0.479358	0.369155	0.507685	0.796579	2.44326	2.52341	2.05819	[QV]	--	Molecular Function: monooxygenase activity (GO:0004497);; Molecular Function: iron ion binding (GO:0005506);; Molecular Function: oxidoreductase activity, acting on paired donors, with incorporation or reduction of molecular oxygen (GO:0016705);; Molecular Function: heme binding (GO:0020037);;	--	--	[Q]	Secondary metabolites biosynthesis, transport and catabolism	Cytochrome P450	Geraniol 8-hydroxylase OS=Catharanthus roseus OX=4058 GN=CYP76B6 PE=1 SV=1	--	--	PREDICTED: geraniol 8-hydroxylase-like [Solanum tuberosum]
Soltu.DM.06G023930	5.9439	5.79999	2.86252	8.42227	7.97649	7.21413	7.47426	4.37234	2.3812	4.63807	1.9761	2.58195	2.37615	2.26023	2.71071	6.61983	4.59894	7.67628	2.83779	2.64746	3.26591	6.97938	7.28747	6.7609	5.5016	5.2163	5.37381	[Q]	Secondary metabolites biosynthesis, transport and catabolism	Molecular Function: oxidoreductase activity (GO:0016491);; Molecular Function: metal ion binding (GO:0046872);;	--	--	[QR]	--	non-haem dioxygenase in morphine synthesis N-terminal	Probable 2-oxoglutarate-dependent dioxygenase ANS OS=Arabidopsis thaliana OX=3702 GN=ANS PE=2 SV=1	--	--	protein SRG1-like [Solanum lycopersicum]
Soltu.DM.06G024540	15.89	15.4606	14.7184	11.9123	11.8853	13.1882	12.18	11.637	13.876	8.56444	8.67859	9.2254	12.9794	12.3124	13.2358	11.8844	12.1393	11.0714	18.3811	17.9206	17.8116	9.66251	10.9633	9.80509	5.20508	5.30638	5.01307	[IQ]	--	Molecular Function: catalytic activity (GO:0003824);;	--	--	[I]	Lipid transport and metabolism	AMP-binding enzyme	4-coumarate--CoA ligase 2 OS=Nicotiana tabacum OX=4097 GN=4CL2 PE=1 SV=1	--	--	PREDICTED: 4-coumarate--CoA ligase 2 [Solanum tuberosum]
Soltu.DM.07G022460	19.0109	23.9779	21.6236	23.0808	22.9127	27.5004	15.448	15.9388	17.9509	12.2829	12.1164	12.5835	10.2318	4.69311	4.77726	5.00708	6.27099	6.8625	7.84471	8.14171	7.28925	11.4033	10.938	11.6745	7.92908	8.43649	7.74233	[O]	Posttranslational modification, protein turnover, chaperones	Biological Process: response to acid chemical (GO:0001101);; Molecular Function: molecular_function (GO:0003674);; Molecular Function: catalytic activity (GO:0003824);; Molecular Function: glutathione transferase activity (GO:0004364);; Molecular Function: binding (GO:0005488);; Molecular Function: protein binding (GO:0005515);; Cellular Component: cellular_component (GO:0005575);; Cellular Compo…	--	--	[O]	Posttranslational modification, protein turnover, chaperones	Glutathione S-transferase, N-terminal domain	Probable glutathione S-transferase parC OS=Nicotiana tabacum OX=4097 GN=PARC PE=2 SV=1	--	--	PREDICTED: probable glutathione S-transferase parC isoform X2 [Solanum tuberosum]
Soltu.DM.07G022500	5.92973	6.36287	7.48123	4.92821	4.77517	6.55695	7.09695	8.37099	8.59118	4.55141	3.23289	3.73009	2.95565	3.3829	5.05082	3.81592	1.81843	4.72074	7.16226	8.22307	8.4366	1.62882	7.41694	1.36118	6.03389	4.53365	6.05773	[O]	Posttranslational modification, protein turnover, chaperones	Biological Process: response to acid chemical (GO:0001101);; Molecular Function: molecular_function (GO:0003674);; Molecular Function: catalytic activity (GO:0003824);; Molecular Function: glutathione transferase activity (GO:0004364);; Molecular Function: binding (GO:0005488);; Molecular Function: protein binding (GO:0005515);; Cellular Component: cellular_component (GO:0005575);; Cellular Compo…	--	--	[O]	Posttranslational modification, protein turnover, chaperones	Glutathione S-transferase, N-terminal domain	Probable glutathione S-transferase parC OS=Nicotiana tabacum OX=4097 GN=PARC PE=2 SV=1	--	--	PREDICTED: probable glutathione S-transferase parC isoform X1 [Solanum tuberosum]
Soltu.DM.07G022540	117.287	109.683	109.737	133.899	139.301	74.8688	207.617	192.329	251.636	113.841	106.009	106.856	83.4002	178.649	91.3138	81.7847	178.404	176.428	306.908	315.263	303.716	266.691	166.384	262.633	191.392	319.983	309.829	[O]	Posttranslational modification, protein turnover, chaperones	Molecular Function: molecular_function (GO:0003674);; Molecular Function: catalytic activity (GO:0003824);; Molecular Function: glutathione transferase activity (GO:0004364);; Molecular Function: protein binding (GO:0005515);; Cellular Component: cellular_component (GO:0005575);; Cellular Component: intracellular (GO:0005622);; Cellular Component: cell (GO:0005623);; Cellular Component: cytoplasm…	--	--	[O]	Posttranslational modification, protein turnover, chaperones	Glutathione S-transferase, N-terminal domain	Probable glutathione S-transferase parC OS=Nicotiana tabacum OX=4097 GN=PARC PE=2 SV=1	--	--	PREDICTED: probable glutathione S-transferase [Solanum tuberosum]
Soltu.DM.09G001260	9.92817	9.84393	10.5115	9.39596	10.3019	8.15241	7.8493	9.15065	9.59275	3.92578	6.14723	4.43229	3.70784	3.79357	3.75026	2.91142	3.42642	3.05873	6.17829	7.18952	6.14664	2.96302	3.39802	4.0717	3.7621	3.55993	3.70274	[O]	Posttranslational modification, protein turnover, chaperones	Biological Process: response to acid chemical (GO:0001101);; Molecular Function: molecular_function (GO:0003674);; Molecular Function: catalytic activity (GO:0003824);; Molecular Function: glutathione transferase activity (GO:0004364);; Molecular Function: protein binding (GO:0005515);; Cellular Component: cellular_component (GO:0005575);; Cellular Component: intracellular (GO:0005622);; Cellular…	--	--	[O]	Posttranslational modification, protein turnover, chaperones	Glutathione S-transferase, N-terminal domain	Glutathione S-transferase U8 OS=Arabidopsis thaliana OX=3702 GN=GSTU8 PE=2 SV=1	--	--	PREDICTED: probable glutathione S-transferase [Solanum tuberosum]
Soltu.DM.09G005690	29.0764	24.6263	25.6781	12.0441	14.8228	14.1442	9.78271	10.8025	11.4558	194.9	208.562	202.247	266.616	255.381	243.113	164.532	187.979	149.567	940.694	882.054	950.421	215.822	221.391	233.254	1484.77	194.163	201.377	[E]	Amino acid transport and metabolism	Cellular Component: cytoplasm (GO:0005737);; Biological Process: L-phenylalanine catabolic process (GO:0006559);; Biological Process: cinnamic acid biosynthetic process (GO:0009800);; Molecular Function: phenylalanine ammonia-lyase activity (GO:0045548);;	--	--	[Q]	Secondary metabolites biosynthesis, transport and catabolism	Aromatic amino acid lyase	Phenylalanine ammonia-lyase OS=Solanum lycopersicum OX=4081 GN=PAL5 PE=3 SV=1	--	--	phenylalanine ammonia-lyase-like [Solanum tuberosum]
Soltu.DM.09G005700	38.7499	41.6393	39.613	21.4807	19.7902	18.6153	8.37045	6.25198	5.52949	85.2374	89.1134	136.558	161.224	154.872	118.672	77.5333	71.5271	64.6816	66.1661	94.8947	105.79	99.6066	164.986	82.2571	141.328	134.451	131.31	[E]	Amino acid transport and metabolism	Cellular Component: cytoplasm (GO:0005737);; Biological Process: L-phenylalanine catabolic process (GO:0006559);; Biological Process: cinnamic acid biosynthetic process (GO:0009800);; Molecular Function: phenylalanine ammonia-lyase activity (GO:0045548);;	--	--	[Q]	Secondary metabolites biosynthesis, transport and catabolism	Aromatic amino acid lyase	Phenylalanine ammonia-lyase OS=Solanum lycopersicum OX=4081 GN=PAL5 PE=3 SV=1	--	--	PREDICTED: phenylalanine ammonia-lyase-like [Solanum tuberosum]
Soltu.DM.09G005710	42.7762	43.6281	40.6379	19.4866	22.9336	19.3801	9.09544	9.53041	8.4049	160.17	164.483	171.862	204.05	204.287	199.257	138.155	141.598	143.187	145.759	138.223	145.613	219.554	231.354	212.318	210.368	203.725	210.149	[E]	Amino acid transport and metabolism	Cellular Component: cytoplasm (GO:0005737);; Biological Process: L-phenylalanine catabolic process (GO:0006559);; Biological Process: cinnamic acid biosynthetic process (GO:0009800);; Molecular Function: phenylalanine ammonia-lyase activity (GO:0045548);;	--	--	[Q]	Secondary metabolites biosynthesis, transport and catabolism	Aromatic amino acid lyase	Phenylalanine ammonia-lyase OS=Solanum lycopersicum OX=4081 GN=PAL5 PE=3 SV=1	--	--	PREDICTED: phenylalanine ammonia-lyase-like [Solanum tuberosum]
Soltu.DM.09G005720	0.965224	1.05586	1.07357	0.134868	0.230318	0.553112	0.322414	0.449675	0.153092	44.0661	43.2129	38.5926	54.5477	55.0171	55.8631	36.7291	34.8575	28.2821	39.5446	47.2789	48.3577	87.7052	82.1148	75.9918	69.7678	73.4636	64.2363	[E]	Amino acid transport and metabolism	Cellular Component: cytoplasm (GO:0005737);; Biological Process: L-phenylalanine catabolic process (GO:0006559);; Biological Process: cinnamic acid biosynthetic process (GO:0009800);; Molecular Function: phenylalanine ammonia-lyase activity (GO:0045548);;	--	--	[Q]	Secondary metabolites biosynthesis, transport and catabolism	Aromatic amino acid lyase	Phenylalanine ammonia-lyase OS=Solanum lycopersicum OX=4081 GN=PAL5 PE=3 SV=1	--	--	PREDICTED: phenylalanine ammonia-lyase-like [Solanum tuberosum]
Soltu.DM.09G017160	0.107104	0.101227	0.143543	0.686581	0.640239	0.735404	0.054812	0.024484	0	199.364	198.14	198.186	334.954	348.532	333.525	184.958	186.348	178.099	609.315	606.287	599.987	159.302	168.854	167.941	333.593	328.607	328.802	--	--	Molecular Function: UDP-glycosyltransferase activity (GO:0008194);;	--	--	[GC]	--	UDP-glucoronosyl and UDP-glucosyl transferase	Anthocyanidin-3-O-glucoside rhamnosyltransferase OS=Petunia hybrida OX=4102 GN=RT PE=2 SV=1	--	--	PREDICTED: anthocyanidin 3-O-glucosyltransferase [Solanum tuberosum]
Soltu.DM.09G025040	0.12849	0.478821	0.228978	0.374632	0.346443	0.155202	0.303075	0	0	1270.26	1266.8	1266.09	1372.34	1556.41	1392.78	1346.62	1355.66	1355.43	1842.72	1696.56	1696.55	674.388	767.564	734.81	890.927	893.677	894.982	[R]	General function prediction only	Molecular Function: O-methyltransferase activity (GO:0008171);;	--	--	[Q]	Secondary metabolites biosynthesis, transport and catabolism	O-methyltransferase	Flavonoid 3',5'-methyltransferase OS=Vitis vinifera OX=29760 GN=FAOMT PE=1 SV=1	--	--	PREDICTED: flavonoid 3',5'-methyltransferase-like isoform X1 [Solanum tuberosum]
Soltu.DM.09G028560	0	0.037292	0	0.070091	0	0.034052	0.119911	0	0	189.568	190.713	192.745	281.839	264.035	277.174	82.0657	85.1554	77.9695	371.125	368.014	386.285	66.5341	63.7681	64.5408	150.203	149.681	154.102	[Q]	Secondary metabolites biosynthesis, transport and catabolism	Biological Process: biosynthetic process (GO:0009058);; Molecular Function: transferase activity, transferring acyl groups other than amino-acyl groups (GO:0016747);;	--	--	--	--	Chalcone and stilbene synthases, N-terminal domain	Chalcone synthase 1B OS=Solanum tuberosum OX=4113 GN=CHS1B PE=2 SV=1	--	--	RecName: Full=Chalcone synthase 1B; AltName: Full=Naringenin-chalcone synthase 1B [Solanum tuberosum]
Soltu.DM.10G000070	2.30455	2.73126	2.51295	1.60507	1.61072	1.55545	1.22172	1.1605	1.18318	7.22815	9.08956	9.78434	11.5538	11.5928	12.2938	4.35666	8.9443	8.14372	13.0079	15.8842	16.288	7.04455	5.07801	5.39212	4.06374	3.98569	3.97373	[H]	Coenzyme transport and metabolism	Molecular Function: O-methyltransferase activity (GO:0008171);; Biological Process: methylation (GO:0032259);; Molecular Function: protein dimerization activity (GO:0046983);;	--	--	[R]	General function prediction only	O-methyltransferase domain	Caffeic acid 3-O-methyltransferase 1 OS=Populus kitakamiensis OX=34292 GN=HOMT1 PE=3 SV=1	--	--	PREDICTED: caffeic acid 3-O-methyltransferase 1-like [Solanum tuberosum]
Soltu.DM.10G019920	1.465	3.13752	1.75034	2.44679	0.609048	1.86098	0.395669	0.609134	0.389868	3.51531	3.83053	3.39689	1.43841	2.69756	1.75537	3.88166	1.79079	3.00784	5.61124	6.72002	4.36117	1.13966	2.58313	3.18727	1.53896	1.75235	1.67413	[Q]	Secondary metabolites biosynthesis, transport and catabolism	Molecular Function: oxidoreductase activity (GO:0016491);; Molecular Function: metal ion binding (GO:0046872);;	--	--	[QR]	--	non-haem dioxygenase in morphine synthesis N-terminal	Codeine O-demethylase OS=Papaver somniferum OX=3469 GN=CODM PE=1 SV=1	--	--	PREDICTED: codeine O-demethylase-like [Solanum tuberosum]
Soltu.DM.10G020990	8.98824	8.46413	9.75043	4.29612	3.75391	5.0059	3.44605	3.29153	2.81835	19.4319	21.4267	21.5716	36.5796	37.3595	34.8136	21.6167	22.8396	22.1756	74.7867	76.8538	74.3772	14.8949	14.6348	14.333	34.3601	35.105	34.179	[E]	Amino acid transport and metabolism	Cellular Component: cytoplasm (GO:0005737);; Biological Process: L-phenylalanine catabolic process (GO:0006559);; Biological Process: cinnamic acid biosynthetic process (GO:0009800);; Molecular Function: phenylalanine ammonia-lyase activity (GO:0045548);;	--	--	[Q]	Secondary metabolites biosynthesis, transport and catabolism	Aromatic amino acid lyase	Phenylalanine ammonia-lyase OS=Nicotiana tabacum OX=4097 GN=PALA PE=2 SV=2	--	--	phenylalanine ammonia-lyase [Solanum pennellii]
Soltu.DM.11G020990	0	0	0.039143	0.103191	0	0.013865	0.016458	0.0212	0	114.118	112.492	107.005	155.462	156.696	157.556	170.408	163.475	188.263	263.73	270.317	264.198	107.094	90.0345	108.581	247.782	204.66	209.144	[QV]	--	Molecular Function: monooxygenase activity (GO:0004497);; Molecular Function: iron ion binding (GO:0005506);; Cellular Component: integral component of membrane (GO:0016021);; Molecular Function: oxidoreductase activity, acting on paired donors, with incorporation or reduction of molecular oxygen (GO:0016705);; Molecular Function: heme binding (GO:0020037);;	--	--	[Q]	Secondary metabolites biosynthesis, transport and catabolism	Cytochrome P450	Flavonoid 3',5'-hydroxylase OS=Solanum melongena OX=4111 GN=CYP75A2 PE=2 SV=1	--	--	flavonoid 3',5'-hydroxylase [Solanum tuberosum]
Soltu.DM.12G005020	22.538	19.365	20.9618	15.9411	13.0709	14.7481	13.1569	13.3468	14.3959	10.1091	9.86124	8.23429	10.9258	9.76197	9.84481	9.9436	9.8449	10.5126	13.2658	11.8419	11.9425	3.8364	2.57868	3.54116	4.11963	5.94347	5.01179	[O]	Posttranslational modification, protein turnover, chaperones	Molecular Function: molecular_function (GO:0003674);; Molecular Function: catalytic activity (GO:0003824);; Molecular Function: glutathione transferase activity (GO:0004364);; Molecular Function: binding (GO:0005488);; Molecular Function: protein binding (GO:0005515);; Cellular Component: cellular_component (GO:0005575);; Cellular Component: intracellular (GO:0005622);; Cellular Component: cell (…	--	--	[O]	Posttranslational modification, protein turnover, chaperones	Glutathione S-transferase, N-terminal domain	Glutathione S-transferase OS=Hyoscyamus muticus OX=35626 PE=1 SV=1	--	--	PREDICTED: glutathione S-transferase-like [Solanum tuberosum]
