# Supplementary material for: Combined SMRT and Illumina RNA Sequencing Reveals the Alternative Splicing-Mediated Regulation of Anthocyanin Accumulation in Potato (Solanum tuberosum L.)
Source: Plants (Basel). 2026 Feb 6;15(3):514. doi: 10.3390/plants15030514 (PMC12899072; doi:10.3390/plants15030514)
Supplement: Supplementary file 1 [file plants-15-00514-s001.zip › Table S8.xlsx]

## Sheet: Sheet1
Table S8 Structural genes undergoing alternative splicing in this study
#ID	FPKM																											COG_class_annotation	GO_annotation	KEGG_annotation	KEGG_pathway	KOG_class	KOG_class_annotation	Pfam_annotation	Swissprot_annotation	eggNOG_class	eggNOG_class_annotation	nr_annotation
	XS1-1	XS1-2	XS1-3	XS2-1	XS2-2	XS2-3	XS3-1	XS3-2	XS3-3	LS1-1	LS1-2	LS1-3	LS2-1	LS2-2	LS2-3	LS3-1	LS3-2	LS3-3	HS1-1	HS1-2	HS1-3	HS2-1	HS2-2	HS2-3	HS3-1	HS3-2	HS3-3
Soltu.DM.01G050650.1	1.72823	1.7402	1.53301	1.08167	2.17834	1.35953	0	0.215302	0	1.25025	1.03349	2.01776	0.737151	2.04833	1.13731	0	0	0.070326	0.766924	0.966153	0.701373	1.09371	0.86768	0.934536	0.006895	0	0	Secondary metabolites biosynthesis, transport and catabolism	Biological Process: biosynthetic process (GO:0009058);; Molecular Function: transferase activity, transferring acyl groups other than amino-acyl groups (GO:0016747);;	--	--	--	--	Chalcone and stilbene synthases, N-terminal domain	Type III polyketide synthase B OS=Arabidopsis thaliana OX=3702 GN=PKSB PE=1 SV=1	--	--	PREDICTED: type III polyketide synthase B [Solanum tuberosum]
Soltu.DM.01G050650.2	0.529614	0.571104	1.30649	1.2568	0.679433	1.11361	0.139662	0	0.166222	0.939183	0.873277	0.3359	0.58305	0.721676	1.09077	0.256769	0.494882	0.343787	0.314862	0.446695	0.558728	0.247284	0.99926	0.741387	0.689669	0.522201	0.49933	Secondary metabolites biosynthesis, transport and catabolism	Biological Process: biosynthetic process (GO:0009058);; Molecular Function: transferase activity, transferring acyl groups other than amino-acyl groups (GO:0016747);;	--	--	--	--	Chalcone and stilbene synthases, N-terminal domain	Type III polyketide synthase B OS=Arabidopsis thaliana OX=3702 GN=PKSB PE=1 SV=1	--	--	PREDICTED: type III polyketide synthase B [Solanum tuberosum]
Soltu.DM.02G023850.1	0	0	0	0	0.192452	0	0	0	0	259.1	424.285	280.573	662.701	663.639	671.57	350.41	541.696	526.559	623.492	968.053	608.05	243.716	249.085	403.002	527.346	795.735	506.751	Secondary metabolites biosynthesis, transport and catabolism	Molecular Function: oxidoreductase activity (GO:0016491);; Molecular Function: metal ion binding (GO:0046872);;	--	--	[QR]	--	2OG-Fe(II) oxygenase superfamily	Naringenin,2-oxoglutarate 3-dioxygenase (Fragment) OS=Petunia hybrida OX=4102 GN=AN3 PE=1 SV=1	--	--	flavanone 3 beta-hydroxylase [Solanum tuberosum]
Soltu.DM.02G023850.2	0	0	0	0	0.093642	0.030116	0.17161	0	0	101.11	1.87235	90.6147	7.32787	16.5407	5.53704	119.998	1.04462	1.33311	5.45891	22.1479	25.0064	18.19	20.0002	11.4404	3.56047	30.8593	3.34613	Secondary metabolites biosynthesis, transport and catabolism	Molecular Function: oxidoreductase activity (GO:0016491);; Molecular Function: metal ion binding (GO:0046872);;	--	--	[QR]	--	non-haem dioxygenase in morphine synthesis N-terminal	Naringenin,2-oxoglutarate 3-dioxygenase (Fragment) OS=Petunia hybrida OX=4102 GN=AN3 PE=1 SV=1	--	--	flavanone 3-dioxygenase [Solanum pennellii]
Soltu.DM.02G024900.1	0	0	0	0	0	0	0	0	0	36.9288	32.9085	43.8936	48.8087	33.104	35.8305	32.4525	24.2468	52.6374	83.4476	83.8652	92.0464	50.8644	51.6284	52.3756	57.8903	91.1968	78.8464	Cell wall/membrane/envelope biogenesis	Molecular Function: catalytic activity (GO:0003824);;	--	--	[V]	Defense mechanisms	NAD dependent epimerase/dehydratase family	Dihydroflavonol 4-reductase OS=Solanum lycopersicum OX=4081 PE=2 SV=1	--	--	dihydroflavonol-4-reductase [Solanum tuberosum]
Soltu.DM.02G024900.2	0	0	0	0	0	0.075526	0	0	0	31.6393	28.3074	73.6435	42.6939	39.0246	54.4297	33.1085	31.5038	6.10725	103.334	94.3498	99.1981	58.7606	57.5485	35.3529	47.405	61.2102	91.8651	Cell wall/membrane/envelope biogenesis	Molecular Function: catalytic activity (GO:0003824);;	--	--	[V]	Defense mechanisms	NAD dependent epimerase/dehydratase family	Dihydroflavonol 4-reductase OS=Solanum lycopersicum OX=4081 PE=2 SV=1	--	--	dihydroflavonol-4-reductase [Solanum tuberosum]
Soltu.DM.03G004900.1	1.63649	1.08015	1.21792	0.165912	1.0202	0.215247	0.06331	0.049065	0.104413	0.678249	3.00789	3.78173	0.94285	1.18494	8.66638	0.90666	0.515545	2.77997	0.737079	3.3753	4.93167	0.320367	0.967442	1.2818	0.321215	0.211635	3.53992	Amino acid transport and metabolism	Cellular Component: cytoplasm (GO:0005737);; Biological Process: L-phenylalanine catabolic process (GO:0006559);; Biological Process: cinnamic acid biosynthetic process (GO:0009800);; Molecular Function: phenylalanine ammonia-lyase activity (GO:0045548);;	--	--	[Q]	Secondary metabolites biosynthesis, transport and catabolism	Aromatic amino acid lyase	Phenylalanine ammonia-lyase OS=Solanum lycopersicum OX=4081 GN=PAL5 PE=3 SV=1	--	--	PREDICTED: phenylalanine ammonia-lyase [Solanum tuberosum]
Soltu.DM.03G004900.2	3.43796	4.31416	4.90374	1.99194	2.55893	2.18412	2.64047	1.85716	1.07919	0.036861	7.11825	7.34843	0.001453	0.003494	0.032425	8.56053	9.43129	4.8516	5.0999	0.299562	0.731404	5.06486	4.15771	4.3402	0.013957	0.014386	0.109041	Amino acid transport and metabolism	Cellular Component: cytoplasm (GO:0005737);; Biological Process: L-phenylalanine catabolic process (GO:0006559);; Biological Process: cinnamic acid biosynthetic process (GO:0009800);; Molecular Function: phenylalanine ammonia-lyase activity (GO:0045548);;	--	--	[Q]	Secondary metabolites biosynthesis, transport and catabolism	Aromatic amino acid lyase	Phenylalanine ammonia-lyase OS=Solanum lycopersicum OX=4081 GN=PAL5 PE=3 SV=1	--	--	PREDICTED: phenylalanine ammonia-lyase [Solanum tuberosum]
Soltu.DM.03G016970.1	0	0.084856	0	0	0.035917	0.186994	0.440833	0.732184	0.340257	0.115645	0	0	0	0	0	0.441042	0.066022	0.241071	0.272433	0.302051	0.518971	0.192489	0.212465	0.295078	0.69461	0.206621	0.436596	--	Molecular Function: monooxygenase activity (GO:0004497);; Molecular Function: iron ion binding (GO:0005506);; Molecular Function: oxidoreductase activity, acting on paired donors, with incorporation or reduction of molecular oxygen (GO:0016705);; Molecular Function: heme binding (GO:0020037);;	--	--	[Q]	Secondary metabolites biosynthesis, transport and catabolism	Cytochrome P450	(S)-N-methylcoclaurine 3'-hydroxylase isozyme 2 OS=Eschscholzia californica OX=3467 GN=CYP80B2 PE=2 SV=1	--	--	PREDICTED: (S)-N-methylcoclaurine 3'-hydroxylase isozyme 1-like isoform X2 [Solanum tuberosum]
Soltu.DM.03G016970.2	0.191807	0	0.141858	0	0.059761	0	0.224397	0.28102	1.1907	0	0	0.105885	0	0	0	0.043564	0.19629	0.165345	0	0	0.160051	0.24189	0	0	0	0	0	--	Molecular Function: monooxygenase activity (GO:0004497);; Molecular Function: iron ion binding (GO:0005506);; Molecular Function: oxidoreductase activity, acting on paired donors, with incorporation or reduction of molecular oxygen (GO:0016705);; Molecular Function: heme binding (GO:0020037);;	--	--	[Q]	Secondary metabolites biosynthesis, transport and catabolism	Cytochrome P450	Probable (S)-N-methylcoclaurine 3'-hydroxylase isozyme 2 OS=Coptis japonica OX=3442 GN=CYP80B2 PE=2 SV=1	--	--	PREDICTED: (S)-N-methylcoclaurine 3'-hydroxylase isozyme 1-like isoform X1 [Solanum tuberosum]
Soltu.DM.03G018250.1	0	0	0.04189	0	0	0	0	0	0	147.087	245.116	334.95	206.79	199.465	184.909	104.434	114.484	108.509	244.87	242.317	232.326	79.7884	71.8544	60.0588	128.303	127.989	148.893	Defense mechanisms	Molecular Function: antiporter activity (GO:0015297);; Cellular Component: integral component of membrane (GO:0016021);; Molecular Function: xenobiotic transporter activity (GO:0042910);;	--	--	[R]	General function prediction only	MatE	Protein DETOXIFICATION 35 OS=Arabidopsis thaliana OX=3702 GN=DTX35 PE=1 SV=1	--	--	PREDICTED: protein DETOXIFICATION 35-like [Solanum tuberosum]
Soltu.DM.03G018250.2	0	0	0.094461	0	0	0.048352	0	0.39591	0.204189	11.4569	3.56374	1.16938	12.6714	15.2644	11.064	10.845	5.54976	10.1912	36.9787	44.739	47.6898	11.3851	7.98062	15.6746	18.6377	17.885	7.44367	Defense mechanisms	Molecular Function: antiporter activity (GO:0015297);; Cellular Component: integral component of membrane (GO:0016021);; Molecular Function: xenobiotic transporter activity (GO:0042910);;	--	--	[R]	General function prediction only	MatE	Protein DETOXIFICATION 35 OS=Arabidopsis thaliana OX=3702 GN=DTX35 PE=1 SV=1	--	--	PREDICTED: protein DETOXIFICATION 35-like [Solanum tuberosum]
Soltu.DM.03G032090.1	2.97632	0.234745	0.362404	1.29725	0.21515	0.742213	1.08503	1.75875	1.88188	7.4001	18.0822	16.9288	6.31942	6.18216	4.51655	0.388611	2.56334	0.211481	5.35327	4.65311	0.22476	0.948885	2.92277	0.963283	6.85625	2.96281	0.146232	--	Molecular Function: catalytic activity (GO:0003824);;	--	--	[I]	Lipid transport and metabolism	AMP-binding enzyme	4-coumarate--CoA ligase 2 OS=Solanum tuberosum OX=4113 GN=4CL2 PE=3 SV=1	--	--	4-coumarate:coenzyme A ligase [Solanum tuberosum]
Soltu.DM.03G032090.2	1.13239	1.12482	0.013557	0.746946	0.145664	0.088474	0.24058	0.163697	0.250945	0.028953	0.066761	0.037306	0.256051	0.065235	0.119994	1.10383	0.26776	1.27032	0.037624	0.763563	1.45499	0.011554	0.370391	0.11087	0.026147	0.033695	0.565971	--	Molecular Function: catalytic activity (GO:0003824);;	--	--	[I]	Lipid transport and metabolism	AMP-binding enzyme	4-coumarate--CoA ligase 2 OS=Solanum tuberosum OX=4113 GN=4CL2 PE=3 SV=1	--	--	4-coumarate:coenzyme A ligase [Solanum tuberosum]
Soltu.DM.04G010630.1	0	0	0	0	0	0	0	0	0	0	0	0.442728	0	0	0	0	0.490046	0.481231	0	1.04112	0.763146	0	0	0	0	0	0	--	Molecular Function: catalytic activity (GO:0003824);;	--	--	[V]	Defense mechanisms	--	--	--	--	PREDICTED: anthocyanidin reductase-like [Solanum tuberosum]
Soltu.DM.04G010630.2	1.57503	1.35431	1.22225	1.32247	0.87393	0.573089	2.04953	1.91761	1.84994	3.0429	3.88409	3.02714	3.95751	4.82079	4.41324	10.4662	9.59117	10.2028	10.5695	10.0968	10.3115	4.04848	4.08795	4.71766	8.02593	8.01901	8.45626	Cell wall/membrane/envelope biogenesis	Molecular Function: catalytic activity (GO:0003824);;	--	--	[V]	Defense mechanisms	NAD dependent epimerase/dehydratase family	Putative anthocyanidin reductase OS=Ginkgo biloba OX=3311 PE=2 SV=1	--	--	PREDICTED: anthocyanidin reductase-like [Solanum tuberosum]
Soltu.DM.04G010630.3	0.200739	0.305864	0.12613	0	0.176955	0.331506	0.090277	0.621215	0.461863	0.448696	0.431318	0.22732	0.317166	0.448391	0.330728	0.436233	0.566911	0.313713	0.586685	0.470194	0.295114	0.484999	0.289186	0.07119	0.507829	0.422957	0.380636	Cell wall/membrane/envelope biogenesis	Molecular Function: catalytic activity (GO:0003824);;	--	--	[V]	Defense mechanisms	NAD dependent epimerase/dehydratase family	Anthocyanidin reductase OS=Arabidopsis thaliana OX=3702 GN=BAN PE=1 SV=2	--	--	PREDICTED: anthocyanidin reductase-like [Solanum tuberosum]
Soltu.DM.05G004600.1	0	0	5.64733	0	0	0	0	0	0	0	0	0	0	0	0	0	0	0	0	0	0	0.004618	0	0	0	0	0	Defense mechanisms	Molecular Function: ATP binding (GO:0005524);; Cellular Component: integral component of membrane (GO:0016021);; Molecular Function: ATPase activity (GO:0016887);;	--	--	[Q]	Secondary metabolites biosynthesis, transport and catabolism	ABC-2 type transporter	ABC transporter G family member 7 OS=Arabidopsis thaliana OX=3702 GN=ABCG7 PE=2 SV=1	--	--	PREDICTED: ABC transporter G family member 7 isoform X2 [Solanum tuberosum]
Soltu.DM.05G004600.2	0.013191	0.063658	0.046068	0.183375	0.051546	0.870621	0.359378	1.05945	0.397404	0.040388	0.083866	0.178031	0.132736	0.421471	0.04305	0.875626	0.189442	0.079057	0.952004	0.715427	0.634414	0.157348	0.115495	0.049021	0.831593	0.771558	0.438886	Defense mechanisms	Molecular Function: ATP binding (GO:0005524);; Cellular Component: integral component of membrane (GO:0016021);; Molecular Function: ATPase activity (GO:0016887);;	--	--	[Q]	Secondary metabolites biosynthesis, transport and catabolism	ABC-2 type transporter	ABC transporter G family member 7 OS=Arabidopsis thaliana OX=3702 GN=ABCG7 PE=2 SV=1	--	--	PREDICTED: ABC transporter G family member 7 isoform X2 [Solanum tuberosum]
Soltu.DM.05G004600.3	0.005861	0.012856	0.10759	0.812483	0.169043	0.190542	0.155097	0.751221	0.031002	0.079329	0.623134	0.125774	0.173596	0.120733	0.091227	0.201772	0.15939	0.025906	0.883573	0.535165	0.187059	0.277891	0.092296	0.553145	0.918573	1.69599	0.130307	Defense mechanisms	Molecular Function: ATP binding (GO:0005524);; Cellular Component: integral component of membrane (GO:0016021);; Molecular Function: ATPase activity (GO:0016887);;	--	--	[Q]	Secondary metabolites biosynthesis, transport and catabolism	ABC-2 type transporter	ABC transporter G family member 7 OS=Arabidopsis thaliana OX=3702 GN=ABCG7 PE=2 SV=1	--	--	PREDICTED: ABC transporter G family member 7 isoform X1 [Solanum tuberosum]
Soltu.DM.05G020790.1	0.975352	0.654984	0.556134	0.477058	0.489613	0.529592	0.72579	1.14764	0.849118	0.393805	0.191219	0.468886	0.272218	0	0.156238	1.49145	1.24143	1.16852	1.11694	1.23189	0.932447	0.298471	0	0.673503	0.632947	0.38776	0.182077	Cell wall/membrane/envelope biogenesis	Molecular Function: catalytic activity (GO:0003824);;	--	--	[V]	Defense mechanisms	NAD dependent epimerase/dehydratase family	Vestitone reductase OS=Medicago sativa OX=3879 PE=1 SV=1	--	--	PREDICTED: vestitone reductase [Solanum tuberosum]
Soltu.DM.05G020790.2	0.059212	0	0	0	0	0	0	0	0	0.140039	0.05228	0.048816	0	0.470129	0.348655	0.449755	0.320257	0.342402	0	0	0	0	0.485638	0	0.109334	0	0.111023	Cell wall/membrane/envelope biogenesis	Molecular Function: catalytic activity (GO:0003824);;	--	--	[V]	Defense mechanisms	NAD dependent epimerase/dehydratase family	Vestitone reductase OS=Medicago sativa OX=3879 PE=1 SV=1	--	--	PREDICTED: vestitone reductase [Solanum tuberosum]
Soltu.DM.05G022280.1	0	0	0	0	0	0	0	0	0	278.841	289.993	299.044	418.055	461.006	433.188	207.233	199.114	189.671	774.77	807.073	790.533	117.654	117.881	103.452	297.321	301.237	295.956	--	Molecular Function: intramolecular lyase activity (GO:0016872);;	--	--	--	--	Chalcone-flavanone isomerase	Probable chalcone--flavonone isomerase 3 OS=Arabidopsis thaliana OX=3702 GN=CHI3 PE=1 SV=1	--	--	PREDICTED: probable chalcone--flavonone isomerase 3 [Solanum tuberosum]
Soltu.DM.05G022280.2	0	0.163002	0	0	0	0	0.087552	0	0	2.58322	10.022	0.799121	1.8171	2.97516	0.996399	4.64441	4.19566	3.36345	4.75031	6.27625	4.98649	0.722597	0.900178	1.93143	6.5391	3.96512	4.87272	--	Molecular Function: intramolecular lyase activity (GO:0016872);;	--	--	--	--	Chalcone-flavanone isomerase	Probable chalcone--flavonone isomerase 3 OS=Arabidopsis thaliana OX=3702 GN=CHI3 PE=1 SV=1	--	--	PREDICTED: probable chalcone--flavonone isomerase 3 [Solanum tuberosum]
Soltu.DM.06G017290.1	0.45544	0.195229	0	0.627474	0.156285	0.284717	0	0.384404	0.670645	0	0	0.19109	0.074532	0	0.117546	0	0	0	0	0	0	0	0	0	0	0	0	Transcription	Molecular Function: O-methyltransferase activity (GO:0008171);;	--	--	[R]	General function prediction only	O-methyltransferase domain	Caffeic acid 3-O-methyltransferase 1 OS=Ocimum basilicum OX=39350 GN=COMT1 PE=2 SV=1	--	--	caffeic acid 3-O-methyltransferase-like [Solanum pennellii]
Soltu.DM.06G017290.2	0.737594	0.523002	1.0725	0.113818	0.257238	0.135018	0.473465	0.307036	0.036714	0.174703	0.416399	0.259603	0.265961	0	0.274468	0.020927	0.173402	0	0.079819	0.123379	0.469594	0	0.187859	0.095811	0	0	0	Coenzyme transport and metabolism	Molecular Function: O-methyltransferase activity (GO:0008171);; Biological Process: methylation (GO:0032259);; Molecular Function: protein dimerization activity (GO:0046983);;	--	--	[R]	General function prediction only	O-methyltransferase domain	Caffeic acid 3-O-methyltransferase 1 OS=Populus kitakamiensis OX=34292 GN=HOMT1 PE=3 SV=1	--	--	caffeic acid 3-O-methyltransferase-like [Solanum pennellii]
Soltu.DM.06G024540.1	15.6028	15.0244	14.5909	11.4631	11.4595	12.7656	11.8207	10.7691	12.8071	8.46386	8.35254	8.7828	12.9137	11.6078	13.0528	11.419	11.5549	10.5766	17.742	17.4306	17.4295	8.56274	10.3116	9.6151	4.68631	4.99516	4.9395	--	Molecular Function: catalytic activity (GO:0003824);;	--	--	[I]	Lipid transport and metabolism	AMP-binding enzyme	4-coumarate--CoA ligase 2 OS=Nicotiana tabacum OX=4097 GN=4CL2 PE=1 SV=1	--	--	PREDICTED: 4-coumarate--CoA ligase 2 [Solanum tuberosum]
Soltu.DM.06G024540.2	0.287194	0.436166	0.127519	0.4493	0.42578	0.422598	0.359323	0.867942	1.06893	0.100579	0.326048	0.442599	0.06572	0.704586	0.182956	0.465388	0.584434	0.494845	0.639107	0.490017	0.382085	1.09977	0.651707	0.189981	0.518773	0.31122	0.073565	--	Molecular Function: catalytic activity (GO:0003824);;	--	--	[I]	Lipid transport and metabolism	AMP-binding enzyme	4-coumarate--CoA ligase 2 OS=Nicotiana tabacum OX=4097 GN=4CL2 PE=1 SV=1	--	--	PREDICTED: 4-coumarate--CoA ligase 2 [Solanum tuberosum]
Soltu.DM.09G028560.1	0	0	0	0	0	0	0	0	0	183.387	183.318	185.751	272.276	254.06	267.097	78.5613	80.4127	74.2088	364.885	361.682	380.501	65.5156	62.8322	63.4611	147.812	147.102	151.289	Secondary metabolites biosynthesis, transport and catabolism	Biological Process: biosynthetic process (GO:0009058);; Molecular Function: transferase activity, transferring acyl groups other than amino-acyl groups (GO:0016747);;	--	--	--	--	Chalcone and stilbene synthases, N-terminal domain	Chalcone synthase 1B OS=Solanum tuberosum OX=4113 GN=CHS1B PE=2 SV=1	--	--	RecName: Full=Chalcone synthase 1B; AltName: Full=Naringenin-chalcone synthase 1B [Solanum tuberosum]
Soltu.DM.09G028560.2	0	0.037292	0	0.070091	0	0.034052	0.119911	0	0	6.18083	7.39498	6.99452	9.56259	9.97539	10.0769	3.50447	4.74275	3.76068	6.2399	6.3319	5.78346	1.01857	0.935883	1.0797	2.39113	2.57891	2.81329	Secondary metabolites biosynthesis, transport and catabolism	Biological Process: biosynthetic process (GO:0009058);; Molecular Function: transferase activity, transferring acyl groups other than amino-acyl groups (GO:0016747);;	--	--	--	--	Chalcone and stilbene synthases, N-terminal domain	Chalcone synthase 1B OS=Solanum tuberosum OX=4113 GN=CHS1B PE=2 SV=1	--	--	RecName: Full=Chalcone synthase 1B; AltName: Full=Naringenin-chalcone synthase 1B [Solanum tuberosum]
Soltu.DM.10G000070.1	1.1513	2.3931	2.29522	1.47	1.52146	1.50475	1.02796	0.94001	1.05386	6.77855	8.09053	9.28491	9.71983	10.0804	10.8582	4.05684	8.16801	7.56612	10.5227	12.2282	15.514	5.47331	3.88163	5.03371	3.2177	3.74737	3.76569	Coenzyme transport and metabolism	Molecular Function: O-methyltransferase activity (GO:0008171);; Biological Process: methylation (GO:0032259);; Molecular Function: protein dimerization activity (GO:0046983);;	--	--	[R]	General function prediction only	O-methyltransferase domain	Caffeic acid 3-O-methyltransferase 1 OS=Populus kitakamiensis OX=34292 GN=HOMT1 PE=3 SV=1	--	--	PREDICTED: caffeic acid 3-O-methyltransferase 1-like [Solanum tuberosum]
Soltu.DM.10G000070.2	0.498837	0	0	0	0	0	0	0.118858	0	0	0	0.110872	0.70539	0.424029	0.58246	0	0.443407	0.058476	0	0.613511	0	0	0.057268	0.050732	0.023359	0	0	Coenzyme transport and metabolism	Molecular Function: O-methyltransferase activity (GO:0008171);; Biological Process: methylation (GO:0032259);; Molecular Function: protein dimerization activity (GO:0046983);;	--	--	[R]	General function prediction only	O-methyltransferase domain	Caffeic acid 3-O-methyltransferase 1 OS=Populus kitakamiensis OX=34292 GN=HOMT1 PE=3 SV=1	--	--	PREDICTED: caffeic acid 3-O-methyltransferase 1-like [Solanum tuberosum]
Soltu.DM.10G019920.1	0.86223	1.57168	1.4649	1.65953	0	0.845572	0.017819	0.158956	0.013277	1.8203	1.85534	1.99972	0.002012	1.30543	1.15027	1.83408	0.001618	2.26686	4.81262	3.42866	2.48414	0.00239	1.6947	0.881008	0.106887	0.866359	0.666314	Secondary metabolites biosynthesis, transport and catabolism	Molecular Function: oxidoreductase activity (GO:0016491);; Molecular Function: metal ion binding (GO:0046872);;	--	--	[QR]	--	2OG-Fe(II) oxygenase superfamily	Probable 2-oxoglutarate-dependent dioxygenase ANS OS=Arabidopsis thaliana OX=3702 GN=ANS PE=2 SV=1	--	--	PREDICTED: codeine O-demethylase-like [Solanum tuberosum]
Soltu.DM.10G019920.2	0.342771	0.339364	0.088789	0.086242	0.110087	0.076002	0.151832	0.031737	0.314252	0.127452	0.283893	0.167851	0.398139	0.384555	0.412971	0.460912	0.204999	0.384828	0.207698	0.496826	0.13999	0.162386	0.442885	0.288511	0.227207	0.106926	0.60429	Secondary metabolites biosynthesis, transport and catabolism	Molecular Function: oxidoreductase activity (GO:0016491);; Molecular Function: metal ion binding (GO:0046872);;	--	--	[QR]	--	non-haem dioxygenase in morphine synthesis N-terminal	Codeine O-demethylase OS=Papaver somniferum OX=3469 GN=CODM PE=1 SV=1	--	--	PREDICTED: codeine O-demethylase-like [Solanum tuberosum]
Soltu.DM.11G020990.1	0	0	0	0	0	0	0	0	0	101.126	100.955	96.3365	139.723	139.017	140.116	143.226	143.041	164.98	217.799	223.306	221.665	88.2174	69.4935	87.6515	192.798	155.825	159.565	--	Molecular Function: monooxygenase activity (GO:0004497);; Molecular Function: iron ion binding (GO:0005506);; Cellular Component: integral component of membrane (GO:0016021);; Molecular Function: oxidoreductase activity, acting on paired donors, with incorporation or reduction of molecular oxygen (GO:0016705);; Molecular Function: heme binding (GO:0020037);;	--	--	[Q]	Secondary metabolites biosynthesis, transport and catabolism	Cytochrome P450	Flavonoid 3',5'-hydroxylase OS=Solanum melongena OX=4111 GN=CYP75A2 PE=2 SV=1	--	--	flavonoid 3',5'-hydroxylase [Solanum tuberosum]
Soltu.DM.11G020990.2	0	0	0	0	0	0	0	0	0	4.34502	3.37042	3.06389	3.78694	5.04294	5.0728	10.2724	5.31507	5.60533	2.15814	2.40927	2.68407	1.22586	1.09236	1.49856	2.61991	1.99653	2.61168	--	Molecular Function: monooxygenase activity (GO:0004497);; Molecular Function: iron ion binding (GO:0005506);; Cellular Component: integral component of membrane (GO:0016021);; Molecular Function: oxidoreductase activity, acting on paired donors, with incorporation or reduction of molecular oxygen (GO:0016705);; Molecular Function: heme binding (GO:0020037);;	--	--	[Q]	Secondary metabolites biosynthesis, transport and catabolism	Cytochrome P450	Flavonoid 3',5'-hydroxylase OS=Solanum melongena OX=4111 GN=CYP75A2 PE=2 SV=1	--	--	flavonoid 3',5'-hydroxylase [Solanum tuberosum]
