# Supplementary material for: Combined SMRT and Illumina RNA Sequencing Reveals the Alternative Splicing-Mediated Regulation of Anthocyanin Accumulation in Potato (Solanum tuberosum L.)
Source: Plants (Basel). 2026 Feb 6;15(3):514. doi: 10.3390/plants15030514 (PMC12899072; doi:10.3390/plants15030514)
Supplement: Supplementary file 1 [file plants-15-00514-s001.zip › Table S9.xlsx]

## Sheet: Sheet1
Table S9 Transcription factors exhibiting alternative splicing in this study
#ID	FPKM																											COG_class_annotation	GO_annotation	KEGG_annotation	KEGG_pathway	KOG_class	KOG_class_annotation	Pfam_annotation	Swissprot_annotation	eggNOG_class	eggNOG_class_annotation	nr_annotation
	XS1-1	XS1-2	XS1-3	XS2-1	XS2-2	XS2-3	XS3-1	XS3-2	XS3-3	LS1-1	LS1-2	LS1-3	LS2-1	LS2-2	LS2-3	LS3-1	LS3-2	LS3-3	HS1-1	HS1-2	HS1-3	HS2-1	HS2-2	HS2-3	HS3-1	HS3-2	HS3-3
Soltu.DM.01G002850.1	23.1134	0.158359	0.09076	0.127584	0.06797	0.083108	0.114514	0.080638	0.060501	0.55348	0.622318	0.139493	0.494322	0.568463	0.10847	0.438553	0.670348	0.720941	0.418345	0.089409	0.146705	0.08996	0.170988	0.067496	0.095563	0.091834	0.089631	--	Molecular Function: DNA binding (GO:0003677);; Cellular Component: nucleus (GO:0005634);; Biological Process: regulation of transcription, DNA-templated (GO:0006355);;	--	--	[K]	Transcription	Associated with HOX	BEL1-like homeodomain protein 1 OS=Arabidopsis thaliana OX=3702 GN=BLH1 PE=1 SV=1	--	--	PREDICTED: BEL1-like homeodomain protein 1 [Solanum tuberosum]
Soltu.DM.01G002850.4	0	0.192213	0.15516	0.209151	0.053298	0.051462	1.73979	0.129419	0.085242	2.81059	3.78791	0.198045	2.70065	1.15336	0.194939	1.44749	5.58027	5.85386	1.31455	0.535472	0.036384	0.248683	0.086551	0.183713	0.289062	0.419923	0.303537	--	Molecular Function: DNA binding (GO:0003677);; Cellular Component: nucleus (GO:0005634);; Biological Process: regulation of transcription, DNA-templated (GO:0006355);;	--	--	[K]	Transcription	Associated with HOX	BEL1-like homeodomain protein 1 OS=Arabidopsis thaliana OX=3702 GN=BLH1 PE=1 SV=1	--	--	PREDICTED: BEL1-like homeodomain protein 1 [Solanum tuberosum]
Soltu.DM.01G047610.1	1.43735	1.19686	1.09699	0.586014	1.55805	1.69692	2.7171	2.68136	3.74935	0.854861	0.048136	0.016367	0	0.341282	1.61924	0.064673	0.016567	0.064387	0	0	0	0.020184	0	0.008933	0	0.012665	0	--	Molecular Function: DNA binding (GO:0003677);; Cellular Component: nucleus (GO:0005634);;	--	--	--	--	B3 DNA binding domain	B3 domain-containing protein At3g19184 OS=Arabidopsis thaliana OX=3702 GN=At3g19184 PE=2 SV=1	--	--	PREDICTED: B3 domain-containing protein At5g42700-like isoform X1 [Solanum tuberosum]
Soltu.DM.01G047610.5	0	0	0	0	0	0	0	0	0	0.696768	1.70349	1.08144	1.67052	1.75666	0.998773	3.03241	3.416	2.94918	1.84009	2.46265	1.98504	2.16882	1.20227	2.12604	2.77946	2.5789	2.38832	--	Molecular Function: DNA binding (GO:0003677);; Cellular Component: nucleus (GO:0005634);;	--	--	--	--	B3 DNA binding domain	B3 domain-containing protein At3g19184 OS=Arabidopsis thaliana OX=3702 GN=At3g19184 PE=2 SV=1	--	--	PREDICTED: B3 domain-containing protein At5g42700-like isoform X1 [Solanum tuberosum]
Soltu.DM.02G017050.1	0	0	0	0	0	0	0	0	0	14.2888	13.6557	0.533001	0.55349	12.885	15.4391	13.0035	1.34934	1.18342	0	0	0	0	0	0	0	0	0	--	Molecular Function: DNA binding (GO:0003677);; Cellular Component: nucleus (GO:0005634);; Biological Process: transcription, DNA-templated (GO:0006351);; Biological Process: regulation of transcription, DNA-templated (GO:0006355);;	--	--	--	--	Homeodomain	Homeobox-DDT domain protein RLT1 OS=Arabidopsis thaliana OX=3702 GN=RLT1 PE=1 SV=1	--	--	PREDICTED: uncharacterized protein LOC102579072 [Solanum tuberosum]
Soltu.DM.02G017050.2	0.133771	0	3.33573	0	2.02841	0	0.448376	0	0	0	0	9.01212	12.4132	1.39548	0	0.879609	11.7201	13.8636	0	0.100892	0	0.060735	0	0	0.189197	0	0	--	Molecular Function: DNA binding (GO:0003677);; Cellular Component: nucleus (GO:0005634);; Biological Process: transcription, DNA-templated (GO:0006351);; Biological Process: regulation of transcription, DNA-templated (GO:0006355);;	--	--	--	--	Homeodomain	Homeobox-DDT domain protein RLT1 OS=Arabidopsis thaliana OX=3702 GN=RLT1 PE=1 SV=1	--	--	PREDICTED: uncharacterized protein LOC102579072 [Solanum tuberosum]
Soltu.DM.02G025470.1	0	0	0	0	0	0	0	0	0	0	1.35364	2.16318	1.81052	0	0.734699	0	0	2.72004	0.606577	1.62725	1.70003	0	0	0	0	0	1.27183	--	Molecular Function: transcription factor activity, sequence-specific DNA binding (GO:0003700);;	--	--	--	--	G-box binding protein MFMR	G-box-binding factor 1 OS=Arabidopsis thaliana OX=3702 GN=GBF1 PE=1 SV=2	--	--	PREDICTED: G-box-binding factor 1-like isoform X2 [Solanum tuberosum]
Soltu.DM.02G025470.7	0.02312	2.56996	1.73134	0.005317	1.63218	1.88485	2.35822	1.43641	2.80546	0.02073	0.023571	0.12839	0.117621	0.441243	0	0.992907	0.698256	0.051758	0.053276	0.034565	0.096741	0.065037	0.665296	0.06716	0.014391	0.608804	0.081518	--	Molecular Function: transcription factor activity, sequence-specific DNA binding (GO:0003700);;	--	--	--	--	G-box binding protein MFMR	G-box-binding factor 1 OS=Arabidopsis thaliana OX=3702 GN=GBF1 PE=1 SV=2	--	--	PREDICTED: G-box-binding factor 1-like isoform X2 [Solanum tuberosum]
Soltu.DM.02G031850.1	43.3815	34.124	48.4534	62.8152	62.2316	51.8644	26.8817	21.6269	24.1805	29.9462	30.5103	28.8554	36.4348	38.1389	38.704	18.7836	22.2918	21.3768	20.1415	18.0601	17.2051	19.8343	20.3321	19.9112	15.6665	17.1176	14.4392	--	Cellular Component: nucleus (GO:0005634);; Biological Process: regulation of transcription, DNA-templated (GO:0006355);; Molecular Function: sequence-specific DNA binding (GO:0043565);;	--	--	[K]	Transcription	Homeodomain	Homeobox-leucine zipper protein HAT7 OS=Arabidopsis thaliana OX=3702 GN=HAT7 PE=2 SV=4	--	--	PREDICTED: homeobox-leucine zipper protein HAT7-like isoform X1 [Solanum tuberosum]
Soltu.DM.02G031850.2	1.36725	0.832869	0.686433	0	0.316445	1.19675	0.420599	0.533766	0.306485	1.88525	2.85148	3.2048	2.83716	6.55596	2.86175	2.03165	1.18954	1.2331	0	0	0	0.35284	0.328376	0.374451	0	0	0	--	Cellular Component: nucleus (GO:0005634);; Biological Process: regulation of transcription, DNA-templated (GO:0006355);; Molecular Function: sequence-specific DNA binding (GO:0043565);;	--	--	[K]	Transcription	Homeodomain	Homeobox-leucine zipper protein HAT7 OS=Arabidopsis thaliana OX=3702 GN=HAT7 PE=2 SV=4	--	--	PREDICTED: homeobox-leucine zipper protein HAT7-like isoform X2 [Solanum tuberosum]
Soltu.DM.03G036980.1	24.4055	23.4973	25.1661	21.0566	21.2683	20.8725	23.6877	24.6154	24.5513	28.3708	27.9215	26.3045	78.7896	90.7122	86.2618	40.1446	40.3826	39.0798	36.33	37.1853	35.1658	37.8811	37.9927	39.6258	28.5682	31.4914	29.3769	--	Biological Process: response to acid chemical (GO:0001101);; Molecular Function: molecular_function (GO:0003674);; Molecular Function: transcription cofactor activity (GO:0003712);; Molecular Function: transcription corepressor activity (GO:0003714);; Cellular Component: cellular_component (GO:0005575);; Cellular Component: intracellular (GO:0005622);; Cellular Component: cell (GO:0005623);; Cell…	--	--	--	--	tify domain	Protein TIFY 10b OS=Oryza sativa subsp. japonica OX=39947 GN=TIFY10B PE=1 SV=1	--	--	PREDICTED: protein TIFY 10B-like [Solanum tuberosum]
Soltu.DM.03G036980.3	1.68886	1.03958	0.690651	0.559964	0.467715	0.232864	0.63568	0.664397	0.744654	2.15001	1.16917	1.60183	5.84741	4.40669	6.44223	0.943379	2.17367	0.789489	1.89894	2.13711	0.344162	1.06514	1.74674	0.893541	1.32664	0.863941	1.78266	--	Biological Process: response to acid chemical (GO:0001101);; Molecular Function: molecular_function (GO:0003674);; Molecular Function: transcription cofactor activity (GO:0003712);; Molecular Function: transcription corepressor activity (GO:0003714);; Cellular Component: cellular_component (GO:0005575);; Cellular Component: intracellular (GO:0005622);; Cellular Component: cell (GO:0005623);; Cell…	--	--	--	--	tify domain	Protein TIFY 10b OS=Oryza sativa subsp. japonica OX=39947 GN=TIFY10B PE=1 SV=1	--	--	PREDICTED: protein TIFY 10B-like [Solanum tuberosum]
Soltu.DM.03G037290.2	0	0	0	0	0	0	0	0	0	2.32962	0.914946	0.248081	0.698406	1.20763	1.02381	0.572206	1.08152	0.759286	3.4144	3.71994	5.63966	1.23353	0.983923	2.87663	2.89233	2.65678	2.54573	--	Molecular Function: DNA binding (GO:0003677);; Molecular Function: transcription factor activity, sequence-specific DNA binding (GO:0003700);; Cellular Component: nucleus (GO:0005634);;	--	--	--	--	AP2 domain	Ethylene-responsive transcription factor RAP2-2 OS=Arabidopsis thaliana OX=3702 GN=RAP2-2 PE=1 SV=2	--	--	PREDICTED: ethylene-responsive transcription factor RAP2-12-like isoform X2 [Solanum tuberosum]
Soltu.DM.03G037290.4	41.7914	0.014465	28.5086	24.1937	22.5275	21.2263	11.4287	11.2971	0.017274	3.49365	49.2507	4.45204	42.108	6.97928	4.31954	40.8633	5.12175	4.34067	10.6993	8.53688	7.43445	35.9037	45.5278	3.56254	39.9388	35.064	31.6725	--	Molecular Function: DNA binding (GO:0003677);; Molecular Function: transcription factor activity, sequence-specific DNA binding (GO:0003700);; Cellular Component: nucleus (GO:0005634);;	--	--	--	--	AP2 domain	Ethylene-responsive transcription factor RAP2-2 OS=Arabidopsis thaliana OX=3702 GN=RAP2-2 PE=1 SV=2	--	--	PREDICTED: ethylene-responsive transcription factor RAP2-12-like isoform X1 [Solanum tuberosum]
Soltu.DM.03G037290.5	25.2104	40.0934	3.24215	29.4791	24.7918	3.2852	1.05327	0.612235	17.1591	48.957	36.1254	51.0394	31.2145	44.0078	57.0133	15.1568	38.6824	30.4576	71.202	72.3961	72.7994	35.844	29.759	41.906	26.167	32.3263	32.1837	--	Molecular Function: DNA binding (GO:0003677);; Molecular Function: transcription factor activity, sequence-specific DNA binding (GO:0003700);; Cellular Component: nucleus (GO:0005634);;	--	--	--	--	AP2 domain	Ethylene-responsive transcription factor RAP2-2 OS=Arabidopsis thaliana OX=3702 GN=RAP2-2 PE=1 SV=2	--	--	PREDICTED: ethylene-responsive transcription factor RAP2-12-like isoform X2 [Solanum tuberosum]
Soltu.DM.04G000270.2	1.00077	1.28178	3.08762	0.774279	0.454582	0.181008	1.57809	0.482372	0.216707	1.05371	2.0295	0.534422	2.18099	3.85834	4.40092	0.992516	0.858307	0.393076	0.927372	9.25775	0.929989	0.5008	0.695959	0.695871	0.233407	7.80292	0.786333	--	Molecular Function: protein dimerization activity (GO:0046983);;	--	--	--	--	Helix-loop-helix DNA-binding domain	Transcription factor BIM2 OS=Arabidopsis thaliana OX=3702 GN=BIM2 PE=1 SV=1	--	--	PREDICTED: transcription factor BIM2-like isoform X2 [Solanum tuberosum]
Soltu.DM.04G000270.3	1.01422	0.997729	2.05815	0.948677	0.227714	0.120182	1.15219	0.304032	0.218966	0.611589	0.873356	2.72039	1.15609	4.01509	4.52613	0.841303	0.812837	0.352366	4.40031	0.398013	0.808431	0.664102	0.715307	0.762849	0.185112	0.45964	0.577881	--	Molecular Function: protein dimerization activity (GO:0046983);;	--	--	--	--	Helix-loop-helix DNA-binding domain	Transcription factor BIM2 OS=Arabidopsis thaliana OX=3702 GN=BIM2 PE=1 SV=1	--	--	PREDICTED: transcription factor BIM2-like isoform X2 [Solanum tuberosum]
Soltu.DM.04G006820.1	0	0	0	0	0	0	0	0	0	0	2.31781	0.795141	1.59405	1.06273	0	0.717968	1.43667	0.938574	0.863569	1.04458	1.60031	0	0.546041	1.89528	1.34237	0.815823	1.13477	--	Molecular Function: DNA binding (GO:0003677);;	--	--	[AD]	--	pre-mRNA splicing factor component	Cell division cycle 5-like protein OS=Arabidopsis thaliana OX=3702 GN=CDC5 PE=1 SV=2	--	--	PREDICTED: cell division cycle 5-like protein [Solanum tuberosum]
Soltu.DM.04G006820.3	1.32948	0.513198	0	0	0	0	0.607609	4.37539	3.58386	2.54624	3.29356	0	0	0	0	0	0	6.66162	1.64362	0	1.50209	4.50594	4.26912	5.24308	5.52494	5.48563	1.20307	--	Molecular Function: DNA binding (GO:0003677);;	--	--	[AD]	--	pre-mRNA splicing factor component	Cell division cycle 5-like protein OS=Arabidopsis thaliana OX=3702 GN=CDC5 PE=1 SV=2	--	--	PREDICTED: cell division cycle 5-like protein [Solanum tuberosum]
Soltu.DM.04G006820.5	0	0	0	0	0	0	0	0	0	0	2.27386	0.811159	2.12839	1.11249	0	0.768541	2.0911	0.980548	1.41356	1.07579	1.76475	0	0.632884	1.76119	1.36685	1.06865	0.975837	--	Molecular Function: DNA binding (GO:0003677);;	--	--	[AD]	--	pre-mRNA splicing factor component	Cell division cycle 5-like protein OS=Arabidopsis thaliana OX=3702 GN=CDC5 PE=1 SV=2	--	--	PREDICTED: cell division cycle 5-like protein [Solanum tuberosum]
Soltu.DM.04G010530.1	2.4e-05	1.10981	1.80532	3.53075	2.16098	4.35741	2.7095	2.13874	5.2189	32.3406	27.3045	20.1807	25.4004	21.5448	20.6395	46.1941	32.1206	47.9196	7.5382	12.8033	0.009863	22.3525	24.7165	21.8238	17.7808	14.4736	17.8281	--	Molecular Function: DNA binding (GO:0003677);; Cellular Component: nucleus (GO:0005634);;	--	--	--	--	B3 DNA binding domain	B3 domain-containing transcription factor VRN1 OS=Arabidopsis thaliana OX=3702 GN=VRN1 PE=1 SV=1	--	--	PREDICTED: B3 domain-containing protein At3g18960-like isoform X1 [Solanum tuberosum]
Soltu.DM.04G010530.2	4.0744	5.06017	5.09821	7.53221	6.04818	3.74455	8.00861	8.79629	9.94227	0	0	0	0	0	0	0	0	0	5.60595	4.33228	0	5.32063	2.61778	1.2907	0	2.27968	2.83052	--	Molecular Function: DNA binding (GO:0003677);; Cellular Component: nucleus (GO:0005634);;	--	--	--	--	B3 DNA binding domain	B3 domain-containing transcription factor VRN1 OS=Arabidopsis thaliana OX=3702 GN=VRN1 PE=1 SV=1	--	--	PREDICTED: B3 domain-containing protein At3g18960-like isoform X1 [Solanum tuberosum]
Soltu.DM.04G010530.3	37.358	32.2905	34.9785	40.1239	40.7871	38.7162	66.6659	62.8647	69.1881	0	0	0	0	0	0	3.53681	18.9688	0	19.2291	14.0748	26.5193	30.1013	33.1902	34.1204	27.7411	24.9936	21.048	--	Molecular Function: DNA binding (GO:0003677);; Cellular Component: nucleus (GO:0005634);;	--	--	--	--	B3 DNA binding domain	B3 domain-containing transcription factor VRN1 OS=Arabidopsis thaliana OX=3702 GN=VRN1 PE=1 SV=1	--	--	PREDICTED: B3 domain-containing protein At3g18960-like isoform X2 [Solanum tuberosum]
Soltu.DM.05G004710.2	2.93004	2.51573	2.79013	2.72383	4.56342	3.88367	0.281674	0.325147	0.372675	0.123414	0.435587	0.595934	0.023221	0.270298	0	0.136145	0	0.009708	0.340197	0.308865	0.441468	0	0	0	0.156659	0.062526	0.358955	--	Molecular Function: DNA binding (GO:0003677);; Cellular Component: nucleus (GO:0005634);;	--	--	[K]	Transcription	Myb-like DNA-binding domain	Myb-related protein Hv1 OS=Hordeum vulgare OX=4513 GN=MYB1 PE=2 SV=1	--	--	PREDICTED: myb-related protein Hv1-like isoform X1 [Solanum tuberosum]
Soltu.DM.05G004710.3	0.988397	0.983718	1.99213	1.96165	1.63179	1.58363	1.32035	1.44378	1.64757	0.987117	0.859135	0.959976	0.151985	0.200935	0.111229	0.573165	0.581767	0.060756	0.172167	0	0.148358	0	0	0.054355	0.323217	0.071185	0.118445	--	Molecular Function: DNA binding (GO:0003677);; Cellular Component: nucleus (GO:0005634);;	--	--	[K]	Transcription	Myb-like DNA-binding domain	Myb-related protein Hv1 OS=Hordeum vulgare OX=4513 GN=MYB1 PE=2 SV=1	--	--	PREDICTED: myb-related protein Hv1-like isoform X1 [Solanum tuberosum]
Soltu.DM.06G018130.1	33.5808	30.5717	15.3289	22.9645	20.358	5.7561	3.18579	3.14087	3.52837	2.55469	2.36838	2.43889	2.14838	1.65506	2.37784	15.6761	17.1836	17.2359	37.2263	69.5571	34.0866	25.191	52.5128	25.5221	99.2329	50.1249	48.9629	--	Cellular Component: nucleus (GO:0005634);; Biological Process: regulation of transcription, DNA-templated (GO:0006355);; Molecular Function: sequence-specific DNA binding (GO:0043565);;	--	--	[K]	Transcription	HD-ZIP protein N terminus	Homeobox-leucine zipper protein HAT4 OS=Arabidopsis thaliana OX=3702 GN=HAT4 PE=1 SV=1	--	--	PREDICTED: homeobox-leucine zipper protein HAT4 [Solanum tuberosum]
Soltu.DM.06G018130.2	0.890791	0.989033	0.007879	0.077029	1.61174	25.1529	9.79951	8.74539	12.5972	9.94307	9.13087	9.63291	7.04093	6.33552	6.70004	0.041492	0.05656	0.220159	1.08797	1.81557	0.922582	0.877029	0.518835	0.475112	3.30015	0.811242	1.13674	--	Cellular Component: nucleus (GO:0005634);; Biological Process: regulation of transcription, DNA-templated (GO:0006355);; Molecular Function: sequence-specific DNA binding (GO:0043565);;	--	--	[K]	Transcription	Homeodomain	Homeobox-leucine zipper protein HAT4 OS=Arabidopsis thaliana OX=3702 GN=HAT4 PE=1 SV=1	--	--	PREDICTED: homeobox-leucine zipper protein HAT4 [Solanum tuberosum]
Soltu.DM.06G025430.2	0.36261	0.728665	0.539996	0.335712	0.20485	0.350754	0.412823	0.462478	0.576692	0.685215	0.626453	0.391128	2.09026	1.89856	1.40871	4.17479	2.96078	3.29196	1.2153	0.925072	1.20112	0.481428	0.163356	0.293049	0.437889	0.556684	0.829121	--	Molecular Function: RNA polymerase II regulatory region sequence-specific DNA binding (GO:0000977);; Molecular Function: transcription factor activity, sequence-specific DNA binding (GO:0003700);; Cellular Component: nucleus (GO:0005634);; Biological Process: positive regulation of transcription from RNA polymerase II promoter (GO:0045944);; Molecular Function: protein dimerization activity (GO:0…	--	--	[K]	Transcription	K-box region	Agamous-like MADS-box protein AGL8 homolog OS=Solanum tuberosum OX=4113 PE=2 SV=1	--	--	agamous-like MADS-box protein AGL8 homolog [Solanum tuberosum]
Soltu.DM.06G025430.3	0.993347	1.2428	1.91422	0.915073	0.675104	1.00107	1.25301	1.16539	1.17365	7.1601	3.78945	6.09102	4.82981	6.8076	5.30668	10.4142	9.95089	10.5156	13.4825	14.0092	12.9252	1.80203	2.38017	2.51881	2.80875	2.5388	3.16159	--	Molecular Function: RNA polymerase II regulatory region sequence-specific DNA binding (GO:0000977);; Molecular Function: transcription factor activity, sequence-specific DNA binding (GO:0003700);; Cellular Component: nucleus (GO:0005634);; Biological Process: positive regulation of transcription from RNA polymerase II promoter (GO:0045944);; Molecular Function: protein dimerization activity (GO:0…	--	--	[K]	Transcription	K-box region	Agamous-like MADS-box protein AGL8 homolog OS=Solanum tuberosum OX=4113 PE=2 SV=1	--	--	agamous-like MADS-box protein AGL8 homolog [Solanum tuberosum]
Soltu.DM.07G002530.1	0.0709	0.095945	0.205899	0.084605	0.227045	0.119723	0.065527	0.148577	0.109561	0.169087	0.140361	0.368564	0.177353	0.195406	0.12603	0.154118	0.127738	0.223363	0.301308	3.63406	1.59827	1.45826	2.38757	4.18421	3.73727	1.38147	0.110542	--	Molecular Function: DNA binding (GO:0003677);; Cellular Component: nucleus (GO:0005634);; Biological Process: regulation of transcription, DNA-templated (GO:0006355);;	--	--	[K]	Transcription	KNOX2 domain	Homeobox protein knotted-1-like LET12 OS=Solanum lycopersicum OX=4081 GN=LET12 PE=2 SV=1	--	--	PREDICTED: homeobox protein knotted-1-like LET12 isoform X2 [Nicotiana tabacum]
Soltu.DM.07G002530.2	0.495567	0.238278	3.01364	0.503033	0.946024	0.442579	1.17245	1.03825	0.412339	0.80712	0.373607	1.40732	0.598749	0.484006	0.410493	0.621802	0.449034	1.04407	4.77696	24.3147	7.9364	1.74053	5.81708	12.9254	17.4234	6.09083	0.288027	--	Molecular Function: DNA binding (GO:0003677);; Cellular Component: nucleus (GO:0005634);; Biological Process: regulation of transcription, DNA-templated (GO:0006355);;	--	--	[K]	Transcription	KNOX2 domain	Homeobox protein knotted-1-like LET12 OS=Solanum lycopersicum OX=4081 GN=LET12 PE=2 SV=1	--	--	PREDICTED: homeobox protein knotted-1-like LET12 isoform X3 [Nicotiana tabacum]
Soltu.DM.07G002530.3	0.432432	0.256929	0.15789	0.310693	0.224753	0.267958	1.28912	0.95994	1.01401	0.465583	0.596887	0.74099	1.00421	0.355531	0.58499	0.639549	0.35659	0.839166	8.45165	7.89903	25.2229	7.62792	4.74523	12.0542	19.1264	5.22793	1.2746	--	Molecular Function: DNA binding (GO:0003677);; Cellular Component: nucleus (GO:0005634);; Biological Process: regulation of transcription, DNA-templated (GO:0006355);;	--	--	[K]	Transcription	KNOX2 domain	Homeobox protein knotted-1-like LET12 OS=Solanum lycopersicum OX=4081 GN=LET12 PE=2 SV=1	--	--	PREDICTED: homeobox protein knotted-1-like LET12 isoform X1 [Nicotiana tabacum]
Soltu.DM.07G017910.1	0.183424	0	0	0	0.057243	0	0	0	0.112761	0.666176	0.621649	0.310948	0.821732	0.764459	0.63891	0	0.304825	0.251837	1.58583	1.43968	1.3514	0	0.342966	0	0.570853	0	0.698477	--	Molecular Function: DNA binding (GO:0003677);; Cellular Component: nucleus (GO:0005634);;	--	--	--	--	Myb-like DNA-binding domain	Transcription factor CPC OS=Arabidopsis thaliana OX=3702 GN=CPC PE=1 SV=1	--	--	PREDICTED: transcription factor MYB90-like [Solanum tuberosum]
Soltu.DM.07G017910.2	0	0.05854	0.182308	0	0	0	0.06345	0.11167	0	0.295827	0	0.092867	1.06373	1.01485	1.28589	0.168996	0.092206	0	0.473595	0.93351	0.502101	0	0	0.048768	0.224866	0.736527	0.054859	--	Molecular Function: DNA binding (GO:0003677);; Cellular Component: nucleus (GO:0005634);;	--	--	--	--	Myb-like DNA-binding domain	MYB-like transcription factor ETC1 OS=Arabidopsis thaliana OX=3702 GN=ETC1 PE=2 SV=1	--	--	PREDICTED: transcription factor MYB90-like [Solanum tuberosum]
Soltu.DM.07G018070.1	0	0	7.34478	0	6.1698	4.96186	7.72534	7.96089	0	0	0.217949	0.048683	3.17251	4.81026	3.78709	0	8.71441	0.059978	0.702364	0	0.116979	0.318417	0.33798	0.156334	0	0	0.250513	--	Molecular Function: protein dimerization activity (GO:0046983);;	--	--	--	--	Helix-loop-helix DNA-binding domain	Transcription factor ILR3 OS=Arabidopsis thaliana OX=3702 GN=ILR3 PE=1 SV=1	--	--	PREDICTED: transcription factor ILR3-like [Solanum tuberosum]
Soltu.DM.07G018070.2	11.9217	8.81126	2.95318	8.19449	1.26737	2.30593	2.3624	1.44518	12.0976	8.56776	7.45686	8.27037	2.72225	1.95377	1.59713	12.3168	1.42309	11.9455	9.29956	11.0463	9.70702	12.7292	11.8729	12.2805	8.76808	11.3267	10.2343	--	Molecular Function: protein dimerization activity (GO:0046983);;	--	--	--	--	Helix-loop-helix DNA-binding domain	Transcription factor ILR3 OS=Arabidopsis thaliana OX=3702 GN=ILR3 PE=1 SV=1	--	--	PREDICTED: transcription factor ILR3-like [Solanum tuberosum]
Soltu.DM.08G002430.1	1.8502	0.873221	0.601912	0.814887	2.04761	1.45252	0.525121	0	0	1.97015	1.27419	2.75528	1.3097	1.48051	1.32684	0.952249	1.87968	2.01774	0	2.49988	1.32982	1.22912	1.69044	0	0.083868	1.16074	1.34531	--	Molecular Function: DNA binding (GO:0003677);; Cellular Component: nucleus (GO:0005634);;	--	--	--	--	B3 DNA binding domain	B3 domain-containing protein REM10 OS=Arabidopsis thaliana OX=3702 GN=REM10 PE=1 SV=1	--	--	PREDICTED: B3 domain-containing protein REM14-like isoform X4 [Solanum tuberosum]
Soltu.DM.08G002430.2	0	0.796324	2.51102	0.756346	0.502521	1.76141	1.89146	1.67244	0	1.04394	1.34932	0	0.914642	1.56553	1.14035	2.06725	1.1441	0.852403	0	0	0	1.48328	0	0	0	0	0	--	Molecular Function: DNA binding (GO:0003677);; Cellular Component: nucleus (GO:0005634);;	--	--	--	--	B3 DNA binding domain	B3 domain-containing protein REM10 OS=Arabidopsis thaliana OX=3702 GN=REM10 PE=1 SV=1	--	--	PREDICTED: B3 domain-containing protein REM14-like isoform X4 [Solanum tuberosum]
Soltu.DM.08G019590.2	0	0	0.003178	0	0.019043	0	0.003227	0.004206	0.200152	0.226776	0.233913	0	0.114972	0	0.390551	0.076834	0.962694	0.053318	0.083138	2.98066	2.83838	0.396887	0.455546	0.43469	2.35551	2.63428	0.014223	--	Molecular Function: transcription factor activity, sequence-specific DNA binding (GO:0003700);; Cellular Component: integral component of membrane (GO:0016021);;	--	--	--	--	bZIP transcription factor	bZIP transcription factor 17 OS=Arabidopsis thaliana OX=3702 GN=BZIP17 PE=1 SV=2	--	--	PREDICTED: bZIP transcription factor 17-like isoform X1 [Solanum tuberosum]
Soltu.DM.08G019590.6	0.390737	0.225579	0.311123	0.267496	0.143054	0.142111	0.817223	0.560003	1.86044	0	0	0.12596	0.014183	0.363116	0	0.049125	0	0.060231	0.226069	0	0	0	0	0	0	0	0.162874	--	Molecular Function: transcription factor activity, sequence-specific DNA binding (GO:0003700);; Cellular Component: integral component of membrane (GO:0016021);;	--	--	--	--	bZIP transcription factor	bZIP transcription factor 17 OS=Arabidopsis thaliana OX=3702 GN=BZIP17 PE=1 SV=2	--	--	PREDICTED: bZIP transcription factor 17-like isoform X1 [Solanum tuberosum]
Soltu.DM.08G019590.7	3.98591	4.9347	3.68799	2.78127	2.81455	2.38182	0.907747	1.65889	0.261707	0.445677	0.421214	0.470214	0.827093	0.816492	1.37715	2.16597	2.29958	2.00737	1.72729	2.70908	3.98524	0.752043	0.418967	0.517212	3.53238	1.67755	3.29072	--	Molecular Function: transcription factor activity, sequence-specific DNA binding (GO:0003700);; Cellular Component: integral component of membrane (GO:0016021);;	--	--	--	--	bZIP transcription factor	bZIP transcription factor 17 OS=Arabidopsis thaliana OX=3702 GN=BZIP17 PE=1 SV=2	--	--	PREDICTED: bZIP transcription factor 17-like isoform X1 [Solanum tuberosum]
Soltu.DM.09G006120.1	1.37669	0.77211	0.204852	0.403069	0.425514	0.202166	0.401972	0.010958	0.104021	1.53667	1.77066	0.700734	1.33586	1.17703	1.17517	0.806699	0.635808	1.76756	1.43261	1.42127	1.34358	0.053297	1.13099	0.52857	2.30621	0.830445	1.8839	--	Molecular Function: metal ion binding (GO:0046872);;	--	--	[R]	General function prediction only	Zinc-finger double-stranded RNA-binding	Zinc finger protein JACKDAW OS=Arabidopsis thaliana OX=3702 GN=JKD PE=1 SV=1	--	--	PREDICTED: zinc finger protein JACKDAW-like isoform X1 [Solanum tuberosum]
Soltu.DM.09G006120.2	0	0	0.513912	0	0	0	0.327049	0.505843	0.435814	0.733442	0	1.07811	1.84785	2.08542	1.60092	0.761924	1.6303	0	0.806385	0.377349	0.546604	1.26182	0	0.923861	0	0.464493	0	--	Molecular Function: metal ion binding (GO:0046872);;	--	--	[R]	General function prediction only	Zinc-finger double-stranded RNA-binding	Zinc finger protein JACKDAW OS=Arabidopsis thaliana OX=3702 GN=JKD PE=1 SV=1	--	--	PREDICTED: zinc finger protein JACKDAW-like isoform X2 [Solanum tuberosum]
Soltu.DM.09G018470.1	1.426	1.26656	1.04201	1.29628	1.38224	1.2892	0.81979	0.53447	0.587373	0.370402	0.304033	0.319709	0.38313	0.075069	0.225749	0.504544	0.309596	0.226326	2.82055	3.3444	2.75028	2.5702	3.3181	3.0958	2.43538	1.88664	2.14482	--	Molecular Function: DNA binding (GO:0003677);; Cellular Component: nucleus (GO:0005634);; Molecular Function: protein dimerization activity (GO:0046983);;	--	--	--	--	SRF-type transcription factor (DNA-binding and dimerisation domain)	--	--	--	PREDICTED: agamous-like MADS-box protein AGL29 [Solanum tuberosum]
Soltu.DM.09G018470.2	0	0	0	0	0	0	0	0	0	2.43619	1.79828	2.52666	1.94084	1.17194	1.55004	2.13414	2.48972	2.1744	2.57632	2.6234	2.86833	2.43776	2.65396	2.06157	2.62704	2.82038	2.90899	--	Molecular Function: DNA binding (GO:0003677);; Cellular Component: nucleus (GO:0005634);; Molecular Function: protein dimerization activity (GO:0046983);;	--	--	--	--	SRF-type transcription factor (DNA-binding and dimerisation domain)	--	--	--	PREDICTED: agamous-like MADS-box protein AGL29 [Solanum tuberosum]
Soltu.DM.10G029660.1	0.870709	1.06673	6.66784	4.64072	6.75757	8.20843	1.36613	1.19638	1.08645	7.26136	1.28378	1.33973	5.55627	5.83375	7.19729	8.12177	8.08024	9.13235	9.34078	10.4084	11.3223	6.1965	7.69453	7.98516	6.81424	7.33785	7.64067	--	Molecular Function: DNA binding (GO:0003677);; Molecular Function: transcription factor activity, sequence-specific DNA binding (GO:0003700);; Cellular Component: nucleus (GO:0005634);; Cellular Component: transcription factor complex (GO:0005667);; Biological Process: regulation of cell cycle (GO:0051726);;	--	--	[K]	Transcription	Transcription factor DP	Transcription factor-like protein DPB OS=Arabidopsis thaliana OX=3702 GN=DPB PE=1 SV=1	--	--	PREDICTED: transcription factor-like protein DPB isoform X2 [Solanum tuberosum]
Soltu.DM.10G029660.2	9.69305	9.03668	0.6463	3.82196	0.603807	0.971516	10.4197	8.69589	8.78154	1.23345	10.8048	10.9218	0.727818	1.13837	0.658846	1.1681	0.82528	0.610159	1.24197	0.994665	1.11879	0.440871	1.61908	0.551585	1.00114	0.963837	0.619569	--	Molecular Function: DNA binding (GO:0003677);; Molecular Function: transcription factor activity, sequence-specific DNA binding (GO:0003700);; Cellular Component: nucleus (GO:0005634);; Cellular Component: transcription factor complex (GO:0005667);; Biological Process: regulation of cell cycle (GO:0051726);;	--	--	[K]	Transcription	Transcription factor DP	Transcription factor-like protein DPB OS=Arabidopsis thaliana OX=3702 GN=DPB PE=1 SV=1	--	--	PREDICTED: transcription factor-like protein DPB isoform X2 [Solanum tuberosum]
Soltu.DM.10G030190.4	5.63636	4.47513	1.53706	8.51528	8.56759	8.86564	0	7.81734	2.90322	5.98427	5.34388	0.922889	5.80791	0	0.715685	0.512771	0.166972	0.157081	0.657139	0.47909	1.08826	0.616876	0.706466	0.228487	0.413983	0.425107	0.577476	--	Molecular Function: rDNA binding (GO:0000182);; Molecular Function: molecular_function (GO:0003674);; Molecular Function: nucleic acid binding (GO:0003676);; Molecular Function: DNA binding (GO:0003677);; Molecular Function: double-stranded DNA binding (GO:0003690);; Molecular Function: transcription factor activity, sequence-specific DNA binding (GO:0003700);; Molecular Function: RNA binding (GO…	--	--	[R]	General function prediction only	Zinc finger, C2H2 type	Transcription factor IIIA OS=Arabidopsis thaliana OX=3702 GN=TFIIIA PE=1 SV=1	--	--	PREDICTED: zinc finger protein 16 [Solanum tuberosum]
Soltu.DM.10G030190.5	1.31694	0.852247	0	0.442373	0.926849	0.48337	0	0.791657	0	3.01263	3.0454	0.147827	2.68769	0	0.25582	0.149104	0.022508	0.059213	0.142517	0.238303	0.219283	0.222566	0.207118	0.08061	0.141503	0.101058	0.061541	--	Molecular Function: rDNA binding (GO:0000182);; Molecular Function: molecular_function (GO:0003674);; Molecular Function: nucleic acid binding (GO:0003676);; Molecular Function: DNA binding (GO:0003677);; Molecular Function: double-stranded DNA binding (GO:0003690);; Molecular Function: transcription factor activity, sequence-specific DNA binding (GO:0003700);; Molecular Function: RNA binding (GO…	--	--	[R]	General function prediction only	Zinc finger, C2H2 type	Transcription factor IIIA OS=Arabidopsis thaliana OX=3702 GN=TFIIIA PE=1 SV=1	--	--	PREDICTED: zinc finger protein 16 [Solanum tuberosum]
Soltu.DM.11G008090.1	1.83264	1.61054	0	0	0.01787	0.286497	0	0.678695	0	0	0.0466	0.060975	1.37614	0.796782	0.63808	0.007284	0.049778	0.986616	0.094098	0.308168	0.902072	0	0	0.021262	1.17391	0	0.404758	--	Molecular Function: DNA binding (GO:0003677);; Cellular Component: nucleus (GO:0005634);; Biological Process: regulation of transcription, DNA-templated (GO:0006355);; Cellular Component: integral component of membrane (GO:0016021);;	--	--	--	--	No apical meristem (NAM) protein	NAC domain-containing protein 82 OS=Arabidopsis thaliana OX=3702 GN=NAC082 PE=1 SV=1	--	--	PREDICTED: NAC domain-containing protein 82-like isoform X2 [Solanum tuberosum]
Soltu.DM.11G008090.3	0.004472	0	0.781166	0.612364	1.8982	0.007554	10.3472	0	0.262993	1.85964	0.263683	0.092567	0	0	0	1.77649	0.934261	0	1.37851	0	0	2.55939	0.51466	1.62746	0	1.18631	0	--	Molecular Function: DNA binding (GO:0003677);; Cellular Component: nucleus (GO:0005634);; Biological Process: regulation of transcription, DNA-templated (GO:0006355);;	--	--	--	--	No apical meristem (NAM) protein	NAC domain-containing protein 82 OS=Arabidopsis thaliana OX=3702 GN=NAC082 PE=1 SV=1	--	--	PREDICTED: NAC domain-containing protein 82-like isoform X2 [Solanum tuberosum]
Soltu.DM.11G019910.2	1.75319	1.42669	1.71269	1.21291	0	0.243836	0.494762	1.52756	1.06522	0	0	0	0.960713	2.09834	1.32795	0.824457	0.588911	1.29481	0.855174	0.605875	1.13979	0.262647	0.794713	0.828088	0.276754	0.251492	0.65986	--	Molecular Function: transcription factor activity, sequence-specific DNA binding (GO:0003700);;	--	--	[K]	Transcription	CCAAT-binding transcription factor (CBF-B/NF-YA) subunit B	Nuclear transcription factor Y subunit A-1 OS=Arabidopsis thaliana OX=3702 GN=NFYA1 PE=2 SV=1	--	--	PREDICTED: nuclear transcription factor Y subunit A-1 [Solanum tuberosum]
Soltu.DM.11G019910.5	1.29767	2.07472	1.34698	2.65431	5.10547	2.7231	2.62323	3.80314	4.08021	4.12487	4.78855	6.36027	2.40742	0.644348	1.97345	2.73296	3.12149	3.01351	0.669212	0.775885	0.912545	3.10095	1.61642	2.58617	2.17058	2.12102	1.85649	--	Molecular Function: transcription factor activity, sequence-specific DNA binding (GO:0003700);;	--	--	[K]	Transcription	CCAAT-binding transcription factor (CBF-B/NF-YA) subunit B	Nuclear transcription factor Y subunit A-1 OS=Arabidopsis thaliana OX=3702 GN=NFYA1 PE=2 SV=1	--	--	PREDICTED: nuclear transcription factor Y subunit A-1 [Solanum tuberosum]
Soltu.DM.11G025180.1	0.084773	0.173038	0.081793	0.089265	0.114916	0.116683	0.189226	0.197006	0.056027	0.10309	0.119968	0.086324	0.032449	0.059448	0.25841	0.125455	0.197416	0.145226	4.55368	4.62266	3.72505	0.099723	0.099711	0.049023	0.097365	0.079286	0.187923	--	Cellular Component: nucleus (GO:0005634);; Molecular Function: protein heterodimerization activity (GO:0046982);;	--	--	[K]	Transcription	Histone-like transcription factor (CBF/NF-Y) and archaeal histone	--	--	--	PREDICTED: dr1-associated corepressor isoform X1 [Solanum tuberosum]
Soltu.DM.11G025180.5	0.958717	8.07654	8.74432	1.2974	8.41396	8.41595	2.41245	6.82375	1.39431	6.19547	1.09163	1.7134	1.08672	1.64639	5.14523	1.72562	8.4111	8.78494	0	0	0	1.16728	0.651141	7.5101	0.942168	0.977284	6.11737	--	Cellular Component: nucleus (GO:0005634);; Molecular Function: protein heterodimerization activity (GO:0046982);;	--	--	[K]	Transcription	Histone-like transcription factor (CBF/NF-Y) and archaeal histone	--	--	--	PREDICTED: dr1-associated corepressor isoform X1 [Solanum tuberosum]
Soltu.DM.11G025400.1	0	0	0	0	0	0	0	0	0	0	0.63931	0.737022	0.390999	0.354602	0	0.660681	0.359368	1.21337	1.01996	0.279366	0.643172	0.552783	1.93086	0.737764	1.37781	0.898809	1.21139	Signal transduction mechanisms	Biological Process: phosphorelay signal transduction system (GO:0000160);; Molecular Function: DNA binding (GO:0003677);; Cellular Component: nucleus (GO:0005634);;	--	--	[K]	Transcription	Response regulator receiver domain	Two-component response regulator ORR26 OS=Oryza sativa subsp. japonica OX=39947 GN=RR26 PE=3 SV=2	--	--	PREDICTED: two-component response regulator ORR23-like isoform X1 [Solanum tuberosum]
Soltu.DM.11G025400.3	0	0	0	0	0	0	0	0	0	4.24007	0.983513	0.893367	0.927701	2.45376	3.38593	1.37421	1.72602	2.03848	0.057944	0.286972	0.034449	0.029935	0.601296	0.635886	1.23962	1.2752	0.330592	Signal transduction mechanisms	Biological Process: phosphorelay signal transduction system (GO:0000160);; Molecular Function: DNA binding (GO:0003677);; Cellular Component: nucleus (GO:0005634);;	--	--	[K]	Transcription	Response regulator receiver domain	Two-component response regulator ARR2 OS=Arabidopsis thaliana OX=3702 GN=ARR2 PE=1 SV=1	--	--	PREDICTED: two-component response regulator ARR1-like isoform X2 [Solanum tuberosum]
Soltu.DM.11G025890.1	0.356201	0.491658	0.374514	0.006153	0.588605	1.01141	0.000591	0.015006	0.505771	0.001496	0.003394	0.001198	0.005557	0.00226	0.012621	1.5524	1.13148	1.41082	0.008189	0.300589	0.514557	0.373704	0.276732	0.597897	0.000533	0.356452	0.458952	--	Molecular Function: DNA binding (GO:0003677);; Molecular Function: transcription factor activity, sequence-specific DNA binding (GO:0003700);; Cellular Component: nucleus (GO:0005634);;	--	--	--	--	AP2 domain	APETALA2-like protein 1 OS=Oryza sativa subsp. indica OX=39946 GN=AP2-1 PE=2 SV=2	--	--	PREDICTED: ethylene-responsive transcription factor RAP2-7-like isoform X1 [Solanum tuberosum]
Soltu.DM.11G025890.2	0.75494	0.930599	0.639438	0.297471	0.89099	1.6699	0.559636	0.13443	0.942441	0.152436	0.011656	0.006502	0.030936	0.004639	0.052965	2.6631	2.48247	3.56537	0.019364	0.415764	0.669528	0.361823	0.29801	0.650195	0.003035	0.586413	0.590562	--	Molecular Function: DNA binding (GO:0003677);; Molecular Function: transcription factor activity, sequence-specific DNA binding (GO:0003700);; Cellular Component: nucleus (GO:0005634);;	--	--	--	--	AP2 domain	Ethylene-responsive transcription factor RAP2-7 OS=Arabidopsis thaliana OX=3702 GN=RAP2-7 PE=2 SV=2	--	--	PREDICTED: ethylene-responsive transcription factor RAP2-7-like isoform X2 [Solanum tuberosum]
Soltu.DM.12G007340.1	0	0	0	1.58042	1.05176	0	1.18365	1.6262	0.382342	0	0	0	1.48074	0	0	0	1.79716	0.376997	0.413985	0.507724	1.24179	0	0	1.29832	0	1.17298	0	--	Molecular Function: DNA binding (GO:0003677);; Cellular Component: nucleus (GO:0005634);; Biological Process: regulation of transcription, DNA-templated (GO:0006355);;	--	--	--	--	No apical meristem (NAM) protein	NAC domain-containing protein 17 OS=Arabidopsis thaliana OX=3702 GN=NAC017 PE=2 SV=1	--	--	PREDICTED: NAC domain-containing protein 17-like [Solanum tuberosum]
Soltu.DM.12G007340.3	8.78735	7.6312	6.52496	6.15055	7.83047	17.6111	2.47247	4.19888	11.4532	9.41517	18.722	19.9617	8.09081	19.4818	19.3274	14.7149	6.01392	14.0581	12.4082	13.3122	9.72693	4.72898	3.50088	2.67721	2.84039	6.30589	12.8038	--	Molecular Function: DNA binding (GO:0003677);; Cellular Component: nucleus (GO:0005634);; Biological Process: regulation of transcription, DNA-templated (GO:0006355);; Cellular Component: integral component of membrane (GO:0016021);;	--	--	--	--	No apical meristem (NAM) protein	NAC domain-containing protein 17 OS=Arabidopsis thaliana OX=3702 GN=NAC017 PE=2 SV=1	--	--	PREDICTED: NAC domain-containing protein 17-like [Solanum tuberosum]
Soltu.DM.12G023130.2	0.007739	0.003567	0.003062	0.003456	0	0.00482	0.006938	0	0.002811	0	0	0	0.003521	0	0	0.000965	0	0.003305	7.87002	9.94409	8.26805	10.6341	10.4054	9.82039	8.1559	8.97674	8.98863	--	--	--	--	--	--	--	Zinc finger CCCH domain-containing protein 13 OS=Oryza sativa subsp. japonica OX=39947 GN=Os02g0161200 PE=2 SV=1	--	--	PREDICTED: zinc finger CCCH domain-containing protein 13 isoform X1 [Solanum tuberosum]
Soltu.DM.12G023130.3	1.67352	1.40168	1.4863	1.76565	1.49644	1.60516	1.65224	2.24974	0.96071	2.54109	1.45006	1.53509	1.34105	2.0513	1.53783	2.51528	1.28896	1.40349	0.40153	0.218757	0.073626	0.354061	0.335808	0.119879	0.201152	0.378466	0.541046	--	--	--	--	--	--	--	--	--	--	PREDICTED: zinc finger CCCH domain-containing protein 13 isoform X1 [Solanum tuberosum]
Soltu.DM.12G023130.4	5.18541	4.77618	3.69683	2.21595	5.08727	2.52709	3.85966	3.07465	4.58485	3.31622	3.45207	4.53927	2.89332	3.36821	4.37839	4.10109	5.43485	4.76137	0	0	0	0	0	0	0	2.54395	0.225026	--	--	--	--	--	--	--	--	--	--	PREDICTED: zinc finger CCCH domain-containing protein 13 isoform X1 [Solanum tuberosum]
